# Supplementary material for: The discovery of three-dimensional Van Hove singularity
Source: Nat Commun. 2024 Mar 14;15:2313. doi: 10.1038/s41467-024-46626-9 (PMC10940667; doi:10.1038/s41467-024-46626-9)
Supplement: Supplementary file 3 — Source Data [file 41467_2024_46626_MOESM3_ESM.xlsx]

## Sheet: Fig. 2a
Fig. 2a
	2K			8K			12K			15K
	B (T)	M (μB/f.u.)		B (T)	M (μB/f.u.)		B (T)	M (μB/f.u.)		B (T)	M (μB/f.u.)
	2.1628e-05	0.0006666		3.3644e-05	-0.01352		3.4845e-05	-0.01011		3.2442e-05	-0.0069
	0.00497568	0.01923		0.00495886	0.00771		0.00497688	0.00581		0.00497448	0.00399
	0.00996818	0.03824		0.00996217	0.02929		0.00995977	0.02192		0.00996457	0.01485
	0.0149607	0.0574		0.0149631	0.05081		0.0149535	0.038		0.0149499	0.02567
	0.0199532	0.07662		0.0199688	0.07234		0.019988	0.05419		0.0199544	0.03654
	0.0249697	0.09578		0.0249757	0.09386		0.0249781	0.0702		0.0249781	0.04743
	0.029961	0.1148		0.0299754	0.11536		0.0299694	0.08634		0.029973	0.05834
	0.0349655	0.13381		0.0349799	0.13692		0.0349751	0.10239		0.0349739	0.06918
	0.0399556	0.15274		0.0399676	0.15832		0.0399484	0.1185		0.0399881	0.08006
	0.0449637	0.17167		0.0449794	0.17985		0.0449842	0.13464		0.0449794	0.09087
	0.0499562	0.19064		0.0499707	0.20126		0.0499827	0.15057		0.0499562	0.10167
	0.0549836	0.20972		0.0549644	0.22275		0.0549896	0.16669		0.0549728	0.11256
	0.0599665	0.22857		0.0599701	0.24422		0.0599581	0.18263		0.0599797	0.12343
	0.0649758	0.24758		0.0649698	0.26577		0.0649698	0.19873		0.064977	0.13427
	0.0699815	0.26655		0.0699683	0.28725		0.0699863	0.21485		0.0699755	0.1451
	0.0749692	0.28549		0.0749692	0.30889		0.0750125	0.23086		0.074968	0.15593
	0.0799749	0.30453		0.0799761	0.33035		0.0799809	0.24682		0.0799761	0.16676
	0.0849614	0.32349		0.0849614	0.35185		0.0849818	0.2628		0.0849554	0.17758
	0.0899599	0.34248		0.0899743	0.37341		0.0899768	0.27894		0.0899659	0.18843
	0.0949584	0.36149		0.0949693	0.39489		0.0949536	0.29488		0.0949693	0.19925
	0.099969	0.38047		0.0999533	0.41635		0.0999569	0.31097		0.0999509	0.21004
	0.149954	0.56946		0.149961	0.63126		0.149931	0.47044		0.14996	0.31833
	0.199964	0.7584		0.199976	0.8464		0.199961	0.62862		0.199973	0.42585
	0.249982	0.94732		0.249965	1.06131		0.249969	0.7853		0.249966	0.53285
	0.299963	1.13519		0.299957	1.27656		0.299975	0.94002		0.299965	0.6391
	0.349975	1.3223		0.349968	1.4926		0.349982	1.09306		0.349986	0.74492
	0.399952	1.51058		0.399964	1.70851		0.399965	1.24342		0.399974	0.84947
	0.449977	1.69869		0.449961	1.92563		0.449949	1.3909		0.449956	0.95332
	0.499955	1.88735		0.499976	2.14359		0.499973	1.53727		0.499967	1.05611
	0.549958	2.07634		0.549988	2.36315		0.549956	1.67945		0.549961	1.15837
	0.599984	2.26583		0.599963	2.58403		0.59995	1.81911		0.599986	1.25933
	0.649962	2.45528		0.649955	2.8091		0.649955	1.95566		0.649959	1.35931
	0.699952	2.64534		0.699962	3.0355		0.699982	2.08965		0.699954	1.45798
	0.749952	2.83605		0.749965	3.26584		0.749965	2.21971		0.749982	1.55622
	0.799962	3.02926		0.799957	3.50009		0.799956	2.34728		0.79996	1.65261
	0.849971	3.22073		0.849957	3.73961		0.849963	2.47229		0.849963	1.74811
	0.899974	3.41348		0.899973	3.97495		0.899969	2.5933		0.899972	1.84219
	0.949968	3.60621		0.949956	4.18271		0.949964	2.71038		0.949964	1.93543
	0.999991	3.80157		0.999968	4.34163		0.999977	2.82569		0.99997	2.02662
	1.05001	3.99524		1.04996	4.48317		1.04997	2.93643		1.04997	2.11708
	1.09997	4.19181		1.09996	4.61103		1.09996	3.04647		1.09996	2.20592
	1.14996	4.38766		1.14998	4.7309		1.14998	3.15114		1.14996	2.29364
	1.19997	4.58577		1.19997	4.84141		1.19997	3.25321		1.19997	2.37974
	1.24997	4.78476		1.24995	4.94471		1.24995	3.35175		1.24997	2.46424
	1.29997	4.98549		1.29997	5.04213		1.29997	3.44734		1.29997	2.54763
	1.34996	5.18775		1.34995	5.13256		1.34997	3.54062		1.34996	2.62939
	1.39996	5.39003		1.39996	5.21691		1.39998	3.63052		1.39997	2.71012
	1.44994	5.59469		1.44996	5.29843		1.44996	3.71849		1.44997	2.78924
	1.49998	5.79968		1.49996	5.37461		1.49996	3.80327		1.49997	2.86663
	1.54998	6.0063		1.54998	5.44647		1.54998	3.88497		1.54998	2.9425
	1.59996	6.21273		1.59996	5.51507		1.59997	3.96438		1.59998	3.01704
	1.64998	6.42056		1.64997	5.57882		1.64995	4.04207		1.64998	3.09311
	1.69998	6.63035		1.69997	5.64051		1.69996	4.12426		1.69996	3.16458
	1.74995	6.84334		1.74996	5.70049		1.74998	4.19691		1.74998	3.23549
	1.79995	7.05495		1.79998	5.75495		1.79997	4.26695		1.79998	3.30433
	1.84997	7.25496		1.84995	5.80765		1.84996	4.33624		1.84999	3.37206
	1.89997	7.43154		1.89996	5.85913		1.89996	4.40174		1.89995	3.43879
	1.94996	7.56926		1.94997	5.90732		1.94995	4.46599		1.94996	3.50358
	1.99995	7.64637		1.99998	5.95406		1.99997	4.52847		1.99996	3.56754
	2.04996	7.67217		2.04996	5.99851		2.04997	4.58885		2.04996	3.63028
	2.09996	7.69282		2.09997	6.04139		2.09996	4.64806		2.09996	3.69227
	2.14997	7.7108		2.14997	6.08277		2.14997	4.70571		2.14997	3.75256
	2.19997	7.72503		2.19996	6.12261		2.19996	4.7605		2.19996	3.81103
	2.24997	7.73782		2.24997	6.16038		2.24997	4.81483		2.24997	3.86929
	2.29996	7.75067		2.29997	6.19688		2.29998	4.86694		2.29999	3.92605
	2.34997	7.76142		2.34999	6.23277		2.34997	4.91801		2.34995	3.98129
	2.39998	7.76991		2.39998	6.26711		2.39995	4.96846		2.39994	4.03613
	2.44997	7.77838		2.44996	6.29985		2.44996	5.01651		2.44995	4.08873
	2.49996	7.78802		2.49997	6.33121		2.49998	5.06407		2.49998	4.14184
	2.54997	7.79572		2.54996	6.3624		2.54996	5.1095		2.54995	4.19219
	2.59996	7.80236		2.59996	6.39241		2.59995	5.15351		2.59998	4.24225
	2.64994	7.80835		2.64996	6.42105		2.64997	5.19673		2.64998	4.29189
	2.69996	7.81483		2.69998	6.44827		2.69995	5.23982		2.69995	4.33969
	2.74995	7.82153		2.74998	6.4753		2.74996	5.27957		2.74996	4.3871
	2.79996	7.82648		2.79998	6.50218		2.79998	5.32088		2.79995	4.43347
	2.84995	7.83209		2.84998	6.52681		2.84995	5.36018		2.84998	4.47885
	2.89995	7.8367		2.89996	6.55217		2.89996	5.39905		2.89997	4.52286
	2.94996	7.84156		2.94997	6.57629		2.94995	5.43533		2.94996	4.56659
	2.99995	7.84601		2.99996	6.59997		2.99995	5.47159		2.99995	4.60937
	3.09996	7.85417		3.09997	6.64382		3.09997	5.54245		3.09998	4.69206
	3.19996	7.86082		3.19995	6.68579		3.19996	5.60958		3.19996	4.77178
	3.29998	7.8681		3.29996	6.72624		3.29998	5.67363		3.29997	4.84894
	3.39996	7.87408		3.39997	6.76467		3.39996	5.73416		3.39995	4.92226
	3.49997	7.87917		3.49996	6.8017		3.49995	5.79263		3.49996	4.99424
	3.59996	7.88439		3.59997	6.8361		3.59995	5.84917		3.59998	5.06255
	3.69997	7.88948		3.69998	6.86852		3.69996	5.90298		3.69996	5.12928
	3.79996	7.89254		3.79995	6.90026		3.79996	5.95413		3.79996	5.19227
	3.89996	7.89622		3.89998	6.93006		3.89996	6.00321		3.89996	5.25365
	3.99997	7.9012		3.99996	6.95894		3.99997	6.05041		3.99995	5.31245
	4.19995	7.90672		4.19997	7.01437		4.19994	6.1401		4.19995	5.42591
	4.39997	7.91332		4.39996	7.06324		4.39996	6.22338		4.39996	5.5314
	4.59996	7.91817		4.59996	7.1093		4.59995	6.29948		4.59996	5.62923
	4.79995	7.92213		4.79996	7.15222		4.79997	6.37223		4.79996	5.72142
	4.99995	7.9259		4.99996	7.19128		4.99996	6.43913		4.99995	5.80847
	5.19995	7.92935		5.19996	7.22797		5.19996	6.50182		5.19997	5.8892
	5.39997	7.93213		5.39996	7.26276		5.39996	6.56043		5.39997	5.96639
	5.59997	7.93607		5.59996	7.29452		5.59996	6.6161		5.59997	6.03861
	5.79995	7.93712		5.79996	7.32411		5.79997	6.66757		5.79996	6.107
	5.99997	7.9399		5.99997	7.35212		5.99998	6.71634		5.99995	6.17122
	6.19997	7.9415		6.19997	7.37838		6.19999	6.76272		6.19997	6.23199
	6.39997	7.94248		6.39997	7.4041		6.39998	6.8075		6.39998	6.28924
	6.59996	7.94537		6.59996	7.42707		6.59997	6.84876		6.59996	6.34417
	6.79998	7.94644		6.79994	7.44862		6.79995	6.88607		6.79997	6.39636
	6.99997	7.94595		6.99997	7.46934		6.99997	6.92525		6.99996	6.44649

## Sheet: Fig. 2b
Fig. 2b
	B // c			B ⊥ c
	T (K)	M (μB/f.u.)		T (K)	M (μB/f.u.)
	2.00015	0.03863		2.00005	0.08652
	2.01541	0.03863		2.02121	0.08652
	2.10042	0.03866		2.10063	0.08655
	2.20162	0.03871		2.20317	0.08669
	2.40279	0.03884		2.3042	0.08684
	2.43602	0.03891		2.40158	0.08699
	2.50794	0.03894		2.50529	0.08716
	2.60107	0.03899		2.60507	0.08735
	2.70687	0.03908		2.70095	0.08754
	2.80152	0.03917		2.80155	0.08773
	2.90162	0.03928		2.90166	0.08793
	3.00079	0.0394		3.00271	0.08812
	3.1005	0.03948		3.10031	0.08833
	3.31072	0.03958		3.20143	0.08851
	3.35469	0.03963		3.30237	0.08868
	3.42478	0.03966		3.40339	0.08886
	3.50085	0.03968		3.50245	0.08904
	3.60291	0.03971		3.60072	0.08923
	3.70029	0.03977		3.7018	0.08934
	3.8016	0.03983		3.80334	0.08953
	3.90595	0.03989		3.9025	0.08974
	4.00073	0.03995		4.00642	0.08995
	4.10363	0.04002		4.10022	0.09015
	4.20055	0.04005		4.20228	0.09037
	4.30146	0.04012		4.30097	0.09049
	4.40154	0.04019		4.40123	0.09071
	4.5011	0.04026		4.50093	0.09094
	4.60166	0.0403		4.60028	0.09106
	4.70029	0.04037		4.70248	0.0913
	4.80125	0.04045		4.80135	0.09153
	4.90115	0.04054		4.90366	0.09178
	5.00153	0.04058		5.00138	0.0919
	5.10209	0.04066		5.10426	0.09215
	5.20287	0.04075		5.20093	0.09241
	5.30111	0.04084		5.3041	0.09267
	5.40333	0.04088		5.40312	0.0928
	5.5013	0.04098		5.50101	0.09306
	5.60147	0.04108		5.60094	0.09333
	5.70225	0.04113		5.70084	0.09347
	5.80323	0.04123		5.80213	0.09375
	5.9021	0.04133		5.90273	0.09404
	6.00339	0.04139		6.00413	0.09417
	6.10114	0.0415		6.10224	0.09446
	6.20231	0.04161		6.20281	0.09475
	6.30176	0.04167		6.30057	0.09491
	6.40088	0.04179		6.403	0.0952
	6.50012	0.04191		6.5012	0.09551
	6.60273	0.04198		6.60374	0.09566
	6.70303	0.04211		6.70346	0.09597
	6.80063	0.04225		6.80209	0.09628
	6.90337	0.04231		6.90655	0.09645
	7.00294	0.04246		7.00245	0.09677
	7.10128	0.04261		7.10033	0.09709
	7.205	0.04268		7.20027	0.09726
	7.30174	0.04284		7.30135	0.0976
	7.40301	0.04292		7.40148	0.09794
	7.50443	0.04309		7.50248	0.09811
	7.60201	0.04327		7.60524	0.09847
	7.70204	0.04336		7.70032	0.09864
	7.8022	0.04355		7.80384	0.09902
	7.9019	0.04375		7.90264	0.09939
	8.00438	0.04386		8.00493	0.09959
	8.10075	0.04408		8.10184	0.1
	8.20281	0.0443		8.20284	0.10043
	8.30016	0.04443		8.30338	0.10065
	8.40495	0.04469		8.40126	0.10112
	8.50198	0.04482		8.50194	0.10136
	8.60171	0.0451		8.60514	0.1019
	8.70079	0.04541		8.70324	0.10249
	8.80217	0.04557		8.8008	0.10281
	8.90171	0.04593		8.90593	0.10355
	9.00304	0.04612		9.0005	0.10396
	9.10199	0.04655		9.10162	0.10494
	9.20059	0.04706		9.20251	0.10622
	9.30222	0.04737		9.30131	0.10705
	9.40584	0.04808		9.40164	0.10937
	9.50187	0.04793		9.50115	0.10839
	9.60304	0.04738		9.60181	0.10725
	9.70019	0.04669		9.701	0.10447
	9.80251	0.04632		9.80338	0.10293
	9.90001	0.04555		9.90227	0.0997
	10.0029	0.04515		10.0015	0.09641
	10.1038	0.04433		10.1013	0.09475
	10.2007	0.04351		10.2036	0.09147
	10.3011	0.04309		10.3023	0.08986
	10.403	0.04227		10.4012	0.08669
	10.5002	0.04186		10.5007	0.08515
	10.6016	0.04106		10.6019	0.08216
	10.7012	0.04026		10.7035	0.07928
	10.8026	0.03986		10.8032	0.07788
	10.9	0.03908		10.9027	0.07519
	11.0004	0.03869		11.0021	0.07388
	11.1032	0.03794		11.1058	0.07135
	11.2002	0.03757		11.2	0.06896
	11.301	0.03684		11.3002	0.0678
	11.4002	0.03612		11.4035	0.06556
	11.5006	0.03578		11.5009	0.0645
	11.6015	0.03509		11.6003	0.06244
	11.7032	0.03475		11.7004	0.06047
	11.8002	0.03409		11.8003	0.05952
	11.9013	0.03345		11.9029	0.05769
	12.0024	0.03314		12.0031	0.05681
	12.102	0.03252		12.1026	0.0551
	12.2013	0.03222		12.2028	0.05428
	12.3049	0.03163		12.3015	0.0527
	12.4009	0.03106		12.401	0.05119
	12.5047	0.03078		12.5013	0.05046
	12.603	0.03023		12.6013	0.04905
	12.7026	0.02996		12.7023	0.04837
	12.8024	0.02943		12.8045	0.04705
	12.9039	0.02917		12.9012	0.04642
	13.0002	0.02867		13.1313	0.04399
	13.1018	0.02817		13.1793	0.04286
	13.2012	0.02793		13.258	0.04233
	13.301	0.02746		13.3261	0.0418
	13.4002	0.02723		13.4088	0.04127
	13.5023	0.02678		13.5007	0.04076
	13.6037	0.02655		13.6015	0.04027
	13.7003	0.02612		13.706	0.0393
	13.8003	0.02569		13.8022	0.03837
	13.9119	0.02549		13.9044	0.03793
	14.0023	0.02508		14.0033	0.03706
	14.1031	0.02488		14.1036	0.03663
	14.2025	0.02449		14.203	0.03581
	14.3004	0.02429		14.3015	0.03541
	14.4022	0.02393		14.4001	0.03463
	14.5003	0.02356		14.5092	0.03389
	14.6	0.02338		14.6026	0.03353
	14.7002	0.02302		14.7039	0.03282
	14.8043	0.02285		14.8001	0.03248
	14.9034	0.02251		14.9006	0.0318
	15.0019	0.02234		15.0014	0.03148
	15.106	0.02201		15.1047	0.03084
	15.2075	0.02185		15.207	0.03053
	15.3061	0.02168		15.329	0.02959
	15.4303	0.02111		15.4369	0.02911
	15.5183	0.02093		15.5215	0.0288
	15.6029	0.02078		15.6066	0.02854
	15.7039	0.02064		15.701	0.02826
	15.8038	0.02034		15.8032	0.02773
	15.9057	0.02016		15.9035	0.02738
	16.0002	0.01988		16.0003	0.02692
	16.4999	0.01887		16.5002	0.02513
	16.5145	0.01886		16.5346	0.02501
	17.0355	0.01801		17.0009	0.02423
	17.536	0.01746		17.5042	0.02235
	18.0154	0.0165		18.0136	0.02156
	18.5095	0.01605		18.5175	0.02012
	19.0135	0.01519		19.0147	0.0188
	19.5233	0.01443		19.5149	0.01821
	20.0064	0.01408		20.0187	0.01712
	20.5052	0.0134		20.504	0.01662
	21.007	0.01309		21.0025	0.0157
	21.5108	0.01251		21.5145	0.01487
	22.0104	0.01224		22.0079	0.01448
	22.5135	0.01172		22.504	0.01377
	23.0246	0.01124		23.0167	0.01343
	23.509	0.01102		23.5127	0.01281
	24.0003	0.01059		24.0051	0.01252
	24.5097	0.01039		24.5002	0.01197
	25.0129	0.01001		25.0158	0.01147
	25.5024	0.00966		25.545	0.01124
	26.0255	0.00949		26.0237	0.01079
	26.507	0.00917		26.5234	0.01058
	27.0033	0.00901		27.011	0.01018
	27.5034	0.00872		27.5013	0.01
	28.0037	0.00845		28.0108	0.00964
	28.5127	0.00832		28.5003	0.00931
	29.0161	0.00807		29.0115	0.00915
	29.5085	0.00795		29.5018	0.00885
	30.0002	0.0077		29.9998	0.00859

## Sheet: Fig. 2d
Fig. 2d
	B(T)	0	0.05	0.1	0.15	0.2	0.25	0.3	0.35	0.4	0.45	0.5	0.6	0.7	0.8	0.9	1	1.1	1.2	1.3	1.4	1.5	1.6	1.7	1.8	1.9	2	2.1	2.2	2.3	2.4	2.5	2.6	2.7	2.8	2.9	3	3.25	3.5	3.75	4	4.25	4.5	4.75	5	5.25	5.5	5.75	6
	ω(meV)	RB/R0	RB/R0	RB/R0	RB/R0	RB/R0	RB/R0	RB/R0	RB/R0	RB/R0	RB/R0	RB/R0	RB/R0	RB/R0	RB/R0	RB/R0	RB/R0	RB/R0	RB/R0	RB/R0	RB/R0	RB/R0	RB/R0	RB/R0	RB/R0	RB/R0	RB/R0	RB/R0	RB/R0	RB/R0	RB/R0	RB/R0	RB/R0	RB/R0	RB/R0	RB/R0	RB/R0	RB/R0	RB/R0	RB/R0	RB/R0	RB/R0	RB/R0	RB/R0	RB/R0	RB/R0	RB/R0	RB/R0	RB/R0
	299.866	1.00008	1.00022	0.999939	0.999814	0.999498	0.999383	0.999183	0.998571	0.998131	0.998059	0.998151	0.998181	0.998256	0.998636	0.998949	0.999569	0.999204	0.999479	1.00001	1.00012	0.99977	1.00017	1.00042	1.00052	1.00062	1.00067	1.001	1.00084	1.00101	1.00108	1.00061	1.00137	1.00118	1.00149	1.00094	1.00158	1.00179	1.00206	1.00165	1.00211	1.00212	1.00245	1.00246	1.00241	1.00253	1.00237	1.00281	1.00304
	300.105	1.00006	1.00017	0.999939	0.999718	0.999369	0.999312	0.999142	0.998324	0.99798	0.997882	0.998171	0.998203	0.998427	0.998656	0.998797	0.999487	0.999415	0.999605	0.999899	0.999954	0.999911	1.00035	1.00055	1.00068	1.00058	1.0007	1.00078	1.00088	1.00124	1.0012	1.0007	1.00162	1.0014	1.00142	1.00114	1.00176	1.00175	1.00185	1.00163	1.00223	1.00209	1.00268	1.00248	1.00254	1.00239	1.00231	1.00296	1.00308
	300.344	1.00013	1.00013	0.999994	0.999656	0.999438	0.999423	0.999161	0.998416	0.998034	0.997759	0.998101	0.998465	0.998579	0.99879	0.998912	0.99929	0.999488	0.999856	0.999951	0.999956	1.00031	1.00059	1.00078	1.00101	1.00064	1.00065	1.00076	1.00106	1.00144	1.00141	1.00076	1.00175	1.00164	1.00168	1.00138	1.00195	1.00191	1.0016	1.00165	1.00225	1.00225	1.0028	1.00255	1.00266	1.00241	1.00232	1.00322	1.00311
	300.583	1.00021	1.00012	1.00001	0.999681	0.999618	0.999613	0.999192	0.998648	0.998149	0.997716	0.998102	0.998574	0.998469	0.998999	0.999051	0.999176	0.999391	1.00006	1.00015	0.999972	1.00055	1.00067	1.00084	1.00112	1.00068	1.00061	1.00089	1.00104	1.00134	1.00148	1.00075	1.00163	1.00163	1.00194	1.00146	1.00196	1.00207	1.00163	1.00177	1.00227	1.00228	1.0026	1.00267	1.00262	1.00252	1.00242	1.00326	1.00297
	300.823	1.00012	1.00009	0.999885	0.999731	0.999663	0.999633	0.999147	0.998611	0.998196	0.99755	0.998188	0.998376	0.998299	0.999014	0.999031	0.999117	0.999269	1.00014	1.00012	0.999854	1.00035	1.00048	1.00069	1.0009	1.00058	1.00064	1.00082	1.00075	1.00105	1.00137	1.00078	1.00126	1.00136	1.00179	1.00131	1.00176	1.00199	1.00174	1.00184	1.0023	1.00203	1.00227	1.00253	1.00244	1.0025	1.00245	1.00301	1.00266
	301.062	0.999864	1.00005	0.999727	0.999766	0.999578	0.999488	0.999018	0.998419	0.998197	0.997325	0.998138	0.998201	0.998289	0.998887	0.999	0.999102	0.999154	1.00008	0.999769	0.999677	0.999902	1.00024	1.00048	1.00058	1.00052	1.00064	1.00057	1.00052	1.00079	1.00124	1.00086	1.00093	1.0011	1.00151	1.00105	1.00156	1.00171	1.00163	1.00175	1.00213	1.00177	1.002	1.00225	1.00232	1.00238	1.0023	1.00275	1.00248
	301.301	0.999774	1.00002	0.999665	0.999772	0.999525	0.999399	0.998976	0.998379	0.998162	0.997348	0.997956	0.9983	0.998287	0.998893	0.999023	0.9992	0.999164	0.999927	0.999443	0.999715	0.999674	1.00018	1.00033	1.00041	1.00056	1.00066	1.00036	1.00058	1.0007	1.00116	1.00092	1.00086	1.00102	1.00144	1.00104	1.00151	1.00147	1.0015	1.00163	1.00181	1.0018	1.00183	1.00221	1.00231	1.00242	1.00217	1.00264	1.00252
	301.54	0.999902	0.999996	0.999663	0.999727	0.999503	0.999399	0.999074	0.998363	0.998097	0.997512	0.997857	0.998448	0.998209	0.998977	0.999009	0.999441	0.999302	0.999823	0.999406	0.999976	0.999825	1.00024	1.00027	1.00037	1.00049	1.00073	1.0002	1.00063	1.00074	1.00111	1.00081	1.00097	1.00101	1.00141	1.00127	1.00152	1.00141	1.00156	1.00145	1.00168	1.00205	1.0017	1.00231	1.00228	1.00251	1.00221	1.00258	1.0026
	301.779	0.999949	1.00004	0.999683	0.999678	0.999459	0.999419	0.999184	0.998291	0.998067	0.997566	0.997936	0.998478	0.998239	0.999019	0.998985	0.999706	0.999379	0.999873	0.999644	1.00018	1.00009	1.00031	1.00033	1.00037	1.00052	1.00076	1.00016	1.00054	1.00081	1.00106	1.00063	1.00122	1.0011	1.00145	1.0014	1.00148	1.0015	1.0018	1.00134	1.00182	1.00227	1.00165	1.00242	1.00224	1.0025	1.0024	1.00255	1.00255
	302.018	0.999942	1.00015	0.999749	0.999712	0.999448	0.999462	0.999278	0.998376	0.99817	0.997645	0.998108	0.998552	0.998403	0.999116	0.999034	0.999799	0.999425	1.00001	0.999981	1.0003	1.00035	1.00044	1.00053	1.00044	1.00087	1.00079	1.00046	1.00069	1.00092	1.00109	1.00066	1.00153	1.0014	1.0017	1.00135	1.00148	1.00157	1.00214	1.00152	1.00207	1.00247	1.00182	1.00273	1.00228	1.00251	1.00274	1.0027	1.00241
	302.257	0.999996	1.00019	0.999834	0.999787	0.999492	0.999461	0.999349	0.998504	0.998367	0.997791	0.998172	0.99867	0.998481	0.999241	0.999165	0.999684	0.999562	1.00008	1.00011	1.00039	1.00049	1.00051	1.00071	1.00053	1.00117	1.00074	1.00086	1.00094	1.00107	1.00129	1.00084	1.00165	1.00154	1.00186	1.00125	1.00151	1.00153	1.00237	1.00172	1.00232	1.00259	1.00213	1.00296	1.0024	1.00263	1.00302	1.00292	1.00236
	302.496	1.00006	1.00012	0.999884	0.999779	0.999498	0.999344	0.999305	0.998473	0.998446	0.997866	0.998061	0.998655	0.998337	0.999257	0.999269	0.999505	0.999693	0.999973	0.999942	1.00036	1.00029	1.00033	1.00067	1.00057	1.00118	1.00052	1.00095	1.00085	1.00112	1.00147	1.00095	1.00159	1.00119	1.0017	1.00126	1.00149	1.0015	1.00237	1.00174	1.0025	1.00252	1.00227	1.00272	1.00244	1.00261	1.00288	1.00294	1.00241
	302.736	1.00005	1	0.999907	0.999713	0.999452	0.999209	0.999204	0.998414	0.99835	0.997924	0.997994	0.998485	0.998179	0.999239	0.99926	0.999408	0.999748	0.999891	0.99979	1.00032	0.999947	1.00013	1.00055	1.00061	1.00111	1.00036	1.00083	1.00064	1.00114	1.00142	1.00097	1.00152	1.00084	1.00153	1.0014	1.00153	1.00162	1.00219	1.00185	1.00253	1.00235	1.00216	1.00237	1.00238	1.0023	1.00238	1.00284	1.00243
	302.975	1.00001	0.999978	0.999949	0.999722	0.999476	0.999201	0.999167	0.998501	0.998237	0.998014	0.998075	0.998242	0.998213	0.999344	0.999212	0.999414	0.999758	0.999971	0.999832	1.00035	0.999833	1.00023	1.00059	1.00067	1.00103	1.00041	1.00069	1.00058	1.00123	1.00135	1.00091	1.00142	1.00099	1.00145	1.0015	1.00163	1.00181	1.00198	1.002	1.0023	1.0022	1.00203	1.00222	1.00237	1.00203	1.002	1.00278	1.00237
	303.214	0.999975	1.00001	0.999983	0.999809	0.99958	0.999321	0.999153	0.998713	0.99819	0.998009	0.998119	0.99803	0.998302	0.999467	0.999173	0.999502	0.99968	0.999961	0.999892	1.00025	1	1.00049	1.00063	1.00071	1.00086	1.00045	1.00058	1.00062	1.00126	1.00146	1.00073	1.00125	1.00128	1.00128	1.00147	1.00154	1.00191	1.00183	1.00189	1.00193	1.00202	1.00192	1.00205	1.00247	1.00203	1.00201	1.00262	1.00227
	303.453	0.999919	1.00001	0.999966	0.999871	0.999636	0.999451	0.999113	0.998878	0.998193	0.997813	0.998082	0.997998	0.998336	0.999396	0.999177	0.99968	0.999581	0.999824	0.999845	1.00003	1.00026	1.00061	1.00058	1.00071	1.00069	1.00041	1.00053	1.00071	1.00115	1.00163	1.00058	1.00109	1.00137	1.00113	1.00132	1.00139	1.00198	1.00177	1.00168	1.00174	1.00178	1.0018	1.00192	1.00248	1.00214	1.00227	1.00233	1.00219
	303.692	0.999886	1.00002	0.999952	0.999915	0.999669	0.999552	0.999133	0.998953	0.99825	0.997604	0.998121	0.998252	0.998466	0.999251	0.999296	0.999858	0.999637	0.999907	0.999889	1.00001	1.00042	1.00052	1.00054	1.00079	1.00062	1.00053	1.00055	1.00083	1.00106	1.00168	1.0007	1.00103	1.00141	1.00125	1.00124	1.0014	1.00205	1.00188	1.00177	1.00186	1.00168	1.00184	1.00207	1.00241	1.00228	1.00248	1.00224	1.00221
	303.931	0.99995	1.00004	0.99997	0.999977	0.999739	0.999659	0.999246	0.99899	0.998322	0.99766	0.998233	0.998618	0.998674	0.999229	0.999422	0.999923	0.999795	1.00017	1.00008	1.00014	1.00045	1.0004	1.00051	1.00102	1.00071	1.00087	1.00076	1.001	1.00109	1.0016	1.00111	1.00119	1.00161	1.00154	1.00144	1.00156	1.00203	1.0021	1.00212	1.00225	1.00194	1.00218	1.00238	1.00262	1.00252	1.00254	1.00259	1.00242
	304.17	1.00006	1.00003	0.999981	0.99999	0.999745	0.999735	0.999315	0.998944	0.998362	0.997954	0.998307	0.998768	0.998791	0.999267	0.999418	0.999942	0.999887	1.00033	1.00016	1.00024	1.0004	1.00049	1.00049	1.00126	1.00092	1.00114	1.00116	1.00122	1.00123	1.00157	1.00154	1.00144	1.00182	1.00185	1.00186	1.00179	1.00187	1.00216	1.00229	1.00273	1.00247	1.00249	1.0027	1.0031	1.00283	1.00264	1.00311	1.00273
	304.409	1.00019	1.00004	1.00001	0.999944	0.999702	0.999759	0.999328	0.998894	0.99848	0.998269	0.998392	0.998687	0.99891	0.999329	0.999451	0.99997	0.999926	1.00054	1.00014	1.00037	1.00047	1.00081	1.00064	1.00142	1.00115	1.00125	1.00146	1.00143	1.00149	1.00175	1.0018	1.00157	1.00192	1.00215	1.0022	1.00206	1.00181	1.00224	1.00233	1.00306	1.00295	1.00264	1.00298	1.00342	1.00308	1.00287	1.00341	1.00306
	304.649	1.00031	1.00012	1.00003	0.999896	0.999724	0.999756	0.999354	0.998947	0.998644	0.998384	0.998508	0.998662	0.998989	0.999353	0.999591	0.999936	0.999907	1.00066	1.00023	1.00047	1.00065	1.00101	1.00083	1.00146	1.00123	1.00123	1.00151	1.00141	1.00161	1.00187	1.00183	1.00156	1.00185	1.00224	1.00223	1.00222	1.00204	1.00247	1.00242	1.00307	1.0031	1.00273	1.00311	1.00331	1.00304	1.00304	1.00339	1.00329
	304.888	1.00026	1.00015	0.999954	0.999833	0.99972	0.99971	0.9993	0.998989	0.998605	0.998135	0.998464	0.998748	0.998822	0.99924	0.999484	0.999769	0.999778	1.00031	1.00025	1.00036	1.00062	1.00077	1.00086	1.00128	1.00102	1.00104	1.00136	1.00115	1.00143	1.00174	1.0016	1.0014	1.00156	1.00201	1.00196	1.00211	1.00224	1.00258	1.00238	1.00275	1.00284	1.00262	1.003	1.00285	1.00269	1.00293	1.00315	1.00317
	305.127	1.00005	1.00006	0.99981	0.999737	0.999613	0.999623	0.999136	0.998852	0.998403	0.997699	0.998242	0.998674	0.998622	0.999085	0.999071	0.999441	0.999583	0.999667	1.00006	1.00011	1.00028	1.0003	1.00073	1.0009	1.00068	1.0008	1.00111	1.00083	1.0012	1.00152	1.00128	1.00119	1.00114	1.00168	1.00149	1.00182	1.00212	1.00237	1.00217	1.0023	1.00232	1.00236	1.00267	1.0024	1.00233	1.00252	1.00288	1.00273
	305.366	0.999855	0.999904	0.99973	0.999665	0.999547	0.999507	0.999024	0.998592	0.998262	0.997501	0.998075	0.998464	0.99865	0.999057	0.99885	0.999193	0.99941	0.999331	0.999902	0.999921	0.999997	1.00002	1.00055	1.0006	1.00051	1.0007	1.001	1.00066	1.0011	1.00147	1.00112	1.00111	1.00088	1.00149	1.00106	1.00156	1.00189	1.00199	1.00196	1.00199	1.00192	1.00223	1.00232	1.00225	1.00213	1.00213	1.00269	1.00233
	305.605	0.99985	0.999871	0.999778	0.999678	0.999584	0.999431	0.999107	0.998451	0.998247	0.997721	0.998085	0.998466	0.998783	0.999251	0.99899	0.999418	0.999499	0.999582	1.00003	0.999995	1.00011	1.00007	1.00049	1.00064	1.00064	1.0008	1.0011	1.0007	1.00101	1.00162	1.00121	1.00118	1.00092	1.00152	1.00104	1.00145	1.00189	1.00182	1.00186	1.00189	1.00182	1.00229	1.00219	1.00236	1.00211	1.00221	1.00266	1.00224
	305.844	1.00001	1	0.999855	0.999756	0.999614	0.999448	0.999271	0.99852	0.998304	0.998024	0.998212	0.998669	0.998803	0.999481	0.999126	0.999835	0.999872	1.00008	1.00031	1.00022	1.00039	1.00027	1.00055	1.00084	1.00084	1.00098	1.00117	1.00079	1.00091	1.00173	1.00126	1.00124	1.0011	1.00154	1.0013	1.00143	1.00203	1.00188	1.00182	1.00183	1.00177	1.00221	1.00214	1.0024	1.00216	1.00257	1.00267	1.00226
	306.083	0.999981	1.0001	0.999855	0.999767	0.999539	0.999422	0.999269	0.998616	0.998312	0.997937	0.998289	0.998703	0.99865	0.999395	0.99902	0.999733	0.999961	1.0002	1.00034	1.00025	1.00038	1.00035	1.00053	1.00079	1.00077	1.00096	1.00106	1.00062	1.00076	1.00147	1.00098	1.00104	1.00111	1.00129	1.00135	1.00131	1.00187	1.00177	1.00162	1.00171	1.00157	1.00191	1.00187	1.00228	1.002	1.00256	1.00253	1.00214
	306.323	0.999669	0.999998	0.999837	0.99966	0.99939	0.999302	0.999087	0.998607	0.998241	0.997621	0.998219	0.998488	0.998489	0.999025	0.998887	0.999227	0.999581	0.999876	1.00015	1.00003	1.00026	1.00019	1.0004	1.00057	1.00053	1.0007	1.00083	1.00031	1.0007	1.00107	1.00064	1.00076	1.00087	1.00102	1.00119	1.00112	1.00141	1.00148	1.00138	1.00163	1.00143	1.00168	1.00157	1.00217	1.00166	1.00213	1.00227	1.00207
	306.562	0.999529	0.999887	0.999887	0.999639	0.999353	0.999279	0.998999	0.998613	0.998231	0.997597	0.998149	0.998416	0.998561	0.998831	0.999039	0.999108	0.99938	0.999607	1.00005	0.999964	1.00039	1.00017	1.00043	1.00058	1.00061	1.00061	1.00079	1.0004	1.00093	1.00101	1.00069	1.00086	1.00077	1.00109	1.00118	1.00111	1.00129	1.00142	1.00142	1.00176	1.00161	1.00172	1.00176	1.00215	1.0017	1.00203	1.00221	1.00222
	306.801	0.999709	0.999945	0.999961	0.999798	0.999445	0.999393	0.999131	0.998696	0.998334	0.997763	0.998197	0.998667	0.998774	0.998981	0.999307	0.999506	0.999646	0.999634	1.00001	1.00016	1.00061	1.00054	1.00067	1.00079	1.00087	1.00081	1.00108	1.00086	1.00129	1.00123	1.00097	1.00127	1.0011	1.00134	1.00137	1.00127	1.0017	1.00163	1.00172	1.00208	1.0019	1.00201	1.00236	1.00226	1.00226	1.00242	1.00246	1.00259
	307.04	0.999819	1.00001	0.999978	0.999918	0.999472	0.999424	0.999255	0.998734	0.998409	0.997743	0.998197	0.998891	0.998734	0.999092	0.999304	0.999746	0.999883	0.999781	0.999915	1.00029	1.00058	1.00082	1.00081	1.00088	1.0008	1.00096	1.00127	1.00114	1.00132	1.00129	1.00104	1.00156	1.00143	1.00152	1.00144	1.00132	1.00205	1.00176	1.00194	1.00229	1.00196	1.00226	1.00276	1.00242	1.00263	1.00261	1.0027	1.00282
	307.279	0.999793	0.999953	0.999928	0.999838	0.999427	0.999337	0.999221	0.998647	0.998366	0.997629	0.998064	0.998842	0.998396	0.998948	0.999154	0.999508	0.999835	0.999836	0.999921	1.00025	1.00043	1.00066	1.00066	1.00078	1.00052	1.00091	1.00106	1.00112	1.00106	1.00122	1.00081	1.00152	1.00138	1.00154	1.0013	1.0013	1.002	1.00164	1.00185	1.0022	1.00186	1.00222	1.00262	1.00241	1.00248	1.00244	1.00273	1.00264
	307.518	0.999889	0.999899	0.999852	0.999649	0.999415	0.999313	0.999106	0.998465	0.998239	0.997607	0.99791	0.9987	0.998176	0.998757	0.999151	0.999241	0.99975	0.999804	1.00001	1.00013	1.00035	1.00039	1.00042	1.00064	1.00044	1.00086	1.00072	1.00098	1.00091	1.0013	1.00064	1.00125	1.0012	1.00143	1.00109	1.00129	1.00179	1.00137	1.00155	1.00206	1.00183	1.00205	1.00226	1.00221	1.00231	1.00229	1.00261	1.00229
	307.757	1.00006	0.999939	0.999788	0.999525	0.999437	0.999378	0.999005	0.998395	0.998114	0.997652	0.99775	0.998681	0.998319	0.998746	0.999174	0.999351	0.999741	0.999869	1.00001	1.00012	1.0003	1.0003	1.00036	1.00058	1.00052	1.00092	1.00053	1.00085	1.00094	1.0015	1.00065	1.00106	1.00102	1.00137	1.00101	1.00124	1.00158	1.00122	1.00138	1.00205	1.00187	1.00208	1.00215	1.00207	1.00236	1.00227	1.00253	1.00212
	307.996	1.00008	1.00002	0.999761	0.999502	0.999439	0.999396	0.998962	0.998477	0.998144	0.997642	0.997633	0.998668	0.998538	0.998886	0.99911	0.999659	0.999708	1	0.99995	1.00021	1.00018	1.00026	1.00038	1.0005	1.00053	1.00092	1.00042	1.00079	1.00099	1.0015	1.00069	1.00108	1.00086	1.00135	1.00111	1.0012	1.00136	1.00129	1.00133	1.0021	1.00186	1.0022	1.0023	1.00211	1.00238	1.00231	1.00256	1.00217
	308.236	0.999924	1.00007	0.999758	0.999525	0.999367	0.999317	0.998974	0.998484	0.998332	0.997517	0.997721	0.998536	0.998525	0.998965	0.999138	0.999814	0.999662	0.999987	0.999903	1.00014	1.00006	1.00016	1.00031	1.0004	1.0005	1.00073	1.00034	1.00079	1.00098	1.0013	1.00071	1.00116	1.00088	1.00124	1.00118	1.00126	1.00128	1.00142	1.00129	1.00207	1.00181	1.00214	1.00243	1.0022	1.00233	1.00234	1.00259	1.00234
	308.475	0.999797	1.0001	0.999764	0.999597	0.999316	0.999292	0.999094	0.998427	0.998476	0.99744	0.997944	0.998487	0.998487	0.998996	0.999314	0.999863	0.999698	0.999902	0.999989	1.00007	1.00008	1.00016	1.00035	1.00046	1.00066	1.00063	1.00045	1.0009	1.00098	1.00122	1.0008	1.00128	1.00113	1.00121	1.00121	1.00143	1.00147	1.00157	1.00144	1.00206	1.00188	1.00203	1.00244	1.00234	1.00238	1.00235	1.00271	1.00251
	308.714	0.9998	1.00008	0.999807	0.999662	0.99941	0.999412	0.999296	0.998418	0.998493	0.997533	0.998095	0.998587	0.998628	0.999144	0.999492	0.999947	0.999776	0.999965	1.00024	1.00026	1.00023	1.00039	1.00059	1.00067	1.00096	1.00077	1.00077	1.00112	1.00105	1.0014	1.00093	1.00143	1.00142	1.00142	1.00134	1.00158	1.0018	1.00172	1.00178	1.00217	1.00203	1.002	1.00247	1.00256	1.00245	1.00249	1.0029	1.00259
	308.953	0.999869	1.00004	0.999877	0.99965	0.999498	0.999542	0.999376	0.998454	0.998482	0.997659	0.998201	0.998648	0.998771	0.999341	0.999587	0.999977	0.999753	1.00009	1.00044	1.00047	1.00039	1.00062	1.00082	1.00079	1.00108	1.00098	1.00107	1.00125	1.00111	1.0016	1.00103	1.00145	1.00155	1.00166	1.00144	1.00163	1.002	1.00172	1.00204	1.00222	1.00208	1.00195	1.00255	1.00272	1.0024	1.00267	1.00291	1.00256
	309.192	0.999838	1.00003	0.999892	0.99963	0.999457	0.999599	0.999237	0.998502	0.998465	0.997707	0.998261	0.998609	0.998795	0.999401	0.999568	0.999897	0.999647	1.00007	1.00042	1.00039	1.00047	1.00058	1.00082	1.00074	1.00097	1.00109	1.00115	1.0012	1.00109	1.00167	1.00107	1.00135	1.00153	1.00172	1.00139	1.00155	1.00206	1.00153	1.00206	1.00209	1.00204	1.00183	1.00258	1.00277	1.00232	1.00263	1.00275	1.00258
	309.431	0.999753	1.00004	0.999858	0.999691	0.999473	0.999605	0.999047	0.998525	0.998411	0.997757	0.998154	0.998548	0.9988	0.999371	0.999495	0.999818	0.999649	1	1.0003	1.0001	1.00059	1.0004	1.00076	1.00066	1.00089	1.00114	1.00106	1.0011	1.00108	1.0016	1.00107	1.00137	1.00147	1.00173	1.00135	1.00148	1.00207	1.0014	1.00195	1.00199	1.00194	1.00179	1.0025	1.00281	1.0024	1.00245	1.00267	1.00274
	309.67	0.999768	1.00002	0.999826	0.999781	0.999603	0.999526	0.999004	0.998557	0.998321	0.997825	0.997968	0.9985	0.998754	0.999306	0.999461	0.999841	0.999744	1.00001	1.00029	0.999909	1.00083	1.00037	1.00087	1.00065	1.00091	1.00119	1.00096	1.00096	1.00113	1.00141	1.00105	1.00145	1.0014	1.00173	1.00142	1.00151	1.00203	1.00149	1.00194	1.00213	1.00185	1.00188	1.00237	1.00285	1.00252	1.0023	1.00273	1.00283
	309.909	0.999749	0.999973	0.999778	0.999763	0.99961	0.999351	0.99905	0.998579	0.998235	0.997818	0.997859	0.998441	0.99856	0.999103	0.999394	0.999903	0.999706	0.999962	1.00026	0.999905	1.00101	1.00047	1.00097	1.00071	1.00091	1.00113	1.00092	1.00072	1.00113	1.00126	1.00095	1.00137	1.00126	1.00163	1.00149	1.0015	1.00187	1.00162	1.00195	1.00233	1.00182	1.00187	1.00225	1.00276	1.00254	1.0022	1.00275	1.00269
	310.149	0.999729	0.999959	0.99978	0.999709	0.999499	0.999254	0.999104	0.998546	0.99829	0.997833	0.997894	0.99846	0.998449	0.999008	0.999368	0.999949	0.999655	0.999998	1.00023	1.00007	1.00098	1.00062	1.00097	1.00092	1.00097	1.00106	1.00095	1.00069	1.0012	1.00132	1.00091	1.00131	1.00119	1.00157	1.00158	1.00153	1.00175	1.00173	1.0019	1.00239	1.0019	1.00182	1.00226	1.00267	1.00263	1.00226	1.00265	1.00256
	310.388	0.99992	1.00002	0.999877	0.999773	0.999527	0.999386	0.999234	0.998546	0.998478	0.998002	0.998076	0.998682	0.998631	0.999325	0.999568	1.00005	0.999849	1.00029	1.00039	1.0004	1.00093	1.00083	1.00105	1.00143	1.0012	1.00121	1.00108	1.00112	1.00153	1.00158	1.00117	1.00155	1.00142	1.00172	1.00174	1.00179	1.00186	1.00198	1.00198	1.00245	1.00213	1.00205	1.00245	1.00289	1.00288	1.00251	1.00267	1.00269
	310.627	1.00015	1.0001	0.99994	0.99985	0.999677	0.999575	0.999338	0.998612	0.998582	0.998197	0.998272	0.998942	0.998931	0.99972	0.999827	1.00025	1.00014	1.00055	1.00062	1.00075	1.00096	1.00094	1.00131	1.00193	1.0015	1.0014	1.00125	1.00173	1.00182	1.00185	1.00152	1.00184	1.00173	1.00199	1.00189	1.00202	1.00207	1.00221	1.00215	1.00259	1.00233	1.00239	1.00265	1.00322	1.00301	1.00263	1.00288	1.00289
	310.866	1.00021	1.00014	0.999929	0.999816	0.999734	0.999607	0.999273	0.99867	0.998576	0.99825	0.998336	0.999112	0.999145	0.999794	0.999943	1.00047	1.00034	1.00058	1.00072	1.001	1.00097	1.00093	1.00155	1.00197	1.00173	1.00133	1.0014	1.00203	1.00183	1.00198	1.00163	1.00187	1.00181	1.00214	1.00196	1.00196	1.00209	1.0022	1.00216	1.00268	1.00232	1.00251	1.00281	1.0033	1.00285	1.00255	1.00304	1.00287
	311.105	1.00021	1.00014	0.999936	0.999747	0.999644	0.999535	0.999182	0.998685	0.998544	0.998164	0.998241	0.999313	0.999267	0.999689	0.999954	1.00053	1.00045	1.00055	1.00072	1.00114	1.00096	1.00096	1.0016	1.00167	1.00176	1.00121	1.00144	1.00197	1.00168	1.0019	1.00141	1.00176	1.00165	1.00202	1.00193	1.00175	1.00192	1.00212	1.00196	1.00264	1.00216	1.00244	1.00285	1.00309	1.00257	1.00248	1.00298	1.00268
	311.344	1.00023	1.00009	0.999948	0.99971	0.9995	0.999497	0.999165	0.998663	0.998445	0.99808	0.998099	0.999419	0.999338	0.999663	0.99985	1.00041	1.00046	1.00053	1.0007	1.00107	1.00099	1.0009	1.00151	1.00129	1.00159	1.00133	1.00123	1.00171	1.00153	1.00166	1.00102	1.00166	1.00141	1.0018	1.00191	1.00156	1.00172	1.00201	1.00166	1.00243	1.00193	1.00227	1.00264	1.00266	1.00232	1.00241	1.00275	1.00249
	311.583	1.00018	0.999997	0.999909	0.999696	0.999412	0.999518	0.999105	0.99863	0.998306	0.9981	0.998057	0.999203	0.999286	0.999686	0.999693	1.00023	1.00035	1.00045	1.00069	1.00077	1.00097	1.0007	1.00136	1.00094	1.00132	1.0015	1.00097	1.0014	1.00137	1.00147	1.00074	1.00155	1.00118	1.0017	1.00193	1.0014	1.00152	1.00179	1.00142	1.00214	1.00169	1.00202	1.00234	1.0023	1.00209	1.0022	1.00248	1.00236
	311.822	1.0002	0.999901	0.999888	0.999752	0.999449	0.999527	0.999059	0.998679	0.998268	0.998167	0.998174	0.998877	0.999172	0.999723	0.999705	1.00016	1.00028	1.00048	1.0007	1.00054	1.00088	1.00066	1.00122	1.00081	1.00111	1.00155	1.00094	1.00118	1.00124	1.00149	1.00081	1.00149	1.00118	1.00172	1.00189	1.00129	1.00145	1.00172	1.00139	1.00199	1.00158	1.00188	1.00222	1.00234	1.00203	1.00204	1.00244	1.00233
	312.062	1.0004	0.99993	0.999947	0.999878	0.99957	0.999521	0.999139	0.998822	0.998377	0.998197	0.998431	0.998815	0.999245	0.999847	0.999849	1.00026	1.00033	1.00061	1.00076	1.00064	1.00083	1.00082	1.00116	1.00094	1.00108	1.00155	1.00103	1.00115	1.00128	1.00161	1.00104	1.00148	1.00142	1.00185	1.00172	1.00137	1.00155	1.00187	1.00159	1.00207	1.00174	1.00192	1.00233	1.00266	1.00227	1.00216	1.00268	1.00248
	312.301	1.00051	1.00008	1.00004	0.999942	0.999662	0.999567	0.99919	0.998903	0.998507	0.998201	0.998699	0.999062	0.999467	1.00002	0.999921	1.00037	1.00038	1.00068	1.00077	1.00088	1.00079	1.00094	1.00122	1.0011	1.00117	1.00155	1.001	1.00124	1.00147	1.00174	1.00111	1.00144	1.00165	1.00201	1.00156	1.00159	1.00171	1.00196	1.0019	1.0022	1.00207	1.00208	1.00261	1.00296	1.00252	1.00248	1.00293	1.00271
	312.54	1.00048	1.00018	1.00008	0.999852	0.999658	0.999619	0.999112	0.998837	0.998484	0.998212	0.998768	0.999299	0.999534	1.0001	0.999908	1.00035	1.00038	1.00072	1.00066	1.00089	1.00078	1.00105	1.00129	1.00119	1.00117	1.00151	1.00089	1.00134	1.00163	1.00186	1.00112	1.00141	1.00172	1.00211	1.00161	1.00181	1.00189	1.00201	1.00214	1.00224	1.00234	1.00233	1.0029	1.00308	1.00266	1.00272	1.00301	1.00283
	312.779	1.00047	1.00014	1.00005	0.999723	0.9996	0.999582	0.999089	0.998768	0.998343	0.998246	0.998593	0.999268	0.999434	1.00003	0.999902	1.00028	1.00039	1.00073	1.00064	1.00072	1.00089	1.00115	1.0013	1.00127	1.00111	1.00136	1.00082	1.00133	1.00164	1.00199	1.00124	1.00146	1.00166	1.00209	1.00192	1.00191	1.00204	1.0022	1.00219	1.00231	1.00248	1.00256	1.00296	1.00299	1.00286	1.00287	1.00305	1.0029
	313.018	1.00044	1.00005	1.00001	0.999724	0.999586	0.999463	0.999185	0.998842	0.998274	0.998267	0.998361	0.99905	0.999413	1.00002	0.999971	1.00028	1.00055	1.00073	1.00077	1.00079	1.00105	1.0012	1.00132	1.00145	1.00126	1.00131	1.00085	1.00126	1.00157	1.00219	1.00143	1.00159	1.00158	1.00213	1.00226	1.00191	1.00207	1.00243	1.00212	1.00246	1.00257	1.00269	1.0028	1.00276	1.00308	1.00302	1.00323	1.00307
	313.257	1.00034	0.999994	1.00003	0.999769	0.999627	0.999315	0.999272	0.998957	0.99833	0.998206	0.998241	0.998834	0.999479	1.00012	1.00007	1.00038	1.00067	1.00082	1.00082	1.00113	1.00118	1.00129	1.00134	1.00166	1.00158	1.00154	1.001	1.00132	1.00157	1.0023	1.00152	1.00168	1.00166	1.00224	1.00239	1.00187	1.00205	1.00252	1.00215	1.00254	1.00256	1.00272	1.00263	1.00263	1.00304	1.003	1.00337	1.00314
	313.496	1.00031	1	1.00004	0.999761	0.999668	0.999198	0.999355	0.998958	0.998451	0.998096	0.998276	0.99871	0.99955	1.00014	1.00014	1.00054	1.00055	1.00091	1.00072	1.00132	1.00119	1.00135	1.0013	1.00168	1.0018	1.00171	1.00114	1.00146	1.0017	1.0022	1.00149	1.00168	1.00185	1.00217	1.00231	1.0018	1.00206	1.00239	1.00224	1.00255	1.00239	1.0027	1.00247	1.00256	1.0028	1.00275	1.00321	1.00292
	313.735	1.00042	1.00008	1.00002	0.9998	0.999699	0.999196	0.999472	0.998899	0.99856	0.998049	0.998443	0.998729	0.999665	1.00004	1.0003	1.00067	1.00039	1.00089	1.0007	1.00119	1.00112	1.0013	1.00133	1.00148	1.00177	1.00159	1.00121	1.00159	1.00184	1.00206	1.00148	1.00168	1.00195	1.002	1.00215	1.00171	1.00204	1.00217	1.00216	1.00258	1.0022	1.00264	1.00235	1.00248	1.00265	1.00261	1.00288	1.0027
	313.975	1.00054	1.00017	0.999985	0.999872	0.999725	0.999359	0.999561	0.998866	0.998549	0.998164	0.998601	0.998913	0.999703	0.99988	1.00057	1.00074	1.00042	1.00087	1.00091	1.00103	1.0011	1.0012	1.00144	1.00124	1.00157	1.00145	1.00136	1.00164	1.00177	1.002	1.00149	1.00164	1.00189	1.00198	1.00198	1.00166	1.00202	1.002	1.00192	1.0025	1.0021	1.00249	1.0023	1.00255	1.00257	1.00266	1.00267	1.00259
	314.214	1.00048	1.0002	0.999953	0.999833	0.999704	0.999564	0.999556	0.998772	0.998353	0.99831	0.998584	0.999061	0.999494	0.999762	1.0006	1.00068	1.00048	1.00088	1.00102	1.00103	1.00108	1.0011	1.0014	1.00115	1.00134	1.00135	1.00152	1.00144	1.00153	1.00189	1.00133	1.00146	1.00172	1.00198	1.00171	1.00158	1.00199	1.0019	1.00168	1.00222	1.0019	1.00219	1.00215	1.00267	1.00238	1.00267	1.00251	1.00241
	314.453	1.00028	1.00015	0.999901	0.9997	0.999608	0.999604	0.999463	0.998616	0.998164	0.998238	0.998451	0.998995	0.999214	0.999816	1.00032	1.00047	1.00042	1.00078	1.00079	1.001	1.00104	1.00099	1.00122	1.00117	1.00105	1.0012	1.00152	1.00103	1.00131	1.00164	1.00112	1.00131	1.00143	1.00181	1.00136	1.00145	1.00193	1.00185	1.00147	1.00191	1.0017	1.00188	1.00196	1.00262	1.00217	1.00258	1.00234	1.00222
	314.692	1.00013	1.00008	0.999888	0.999624	0.999508	0.99949	0.999356	0.998569	0.998236	0.998098	0.998379	0.998939	0.99912	1.00003	1.00013	1.00031	1.00031	1.00067	1.00058	1.00092	1.00105	1.00096	1.00111	1.0012	1.00093	1.00109	1.00148	1.00087	1.00125	1.00151	1.00114	1.00134	1.0011	1.0017	1.00119	1.00149	1.00195	1.00186	1.00138	1.00181	1.0018	1.0019	1.00201	1.00262	1.0022	1.00256	1.00238	1.00227
	314.931	1.00006	1.00002	0.999938	0.999678	0.999484	0.999402	0.999294	0.998626	0.998415	0.998152	0.998404	0.999057	0.9992	1.00019	1.00021	1.00035	1.00028	1.0008	1.00071	1.00102	1.00108	1.00106	1.00113	1.0013	1.0012	1.00118	1.00159	1.00123	1.00137	1.00175	1.00145	1.00149	1.00107	1.00181	1.0013	1.0018	1.00209	1.00195	1.00155	1.00208	1.00211	1.00227	1.00229	1.00281	1.00249	1.00269	1.00273	1.00253
	315.17	1.00008	0.999983	1.00004	0.999828	0.999526	0.999421	0.99934	0.998697	0.998472	0.99828	0.998511	0.9992	0.999408	1.00028	1.00048	1.0005	1.00045	1.0011	1.00109	1.00129	1.00115	1.00128	1.00128	1.00154	1.00162	1.00145	1.00175	1.00176	1.00158	1.00218	1.00179	1.00172	1.00144	1.00207	1.00162	1.00222	1.00226	1.00222	1.00193	1.00254	1.00235	1.00257	1.00262	1.00301	1.00282	1.00295	1.00325	1.00284
	315.409	1.00005	0.999981	1.0001	0.999933	0.999567	0.999448	0.99941	0.998751	0.998416	0.998232	0.998595	0.999176	0.999568	1.00033	1.00068	1.00061	1.00064	1.00119	1.00135	1.00141	1.00129	1.00144	1.00142	1.00173	1.00179	1.00161	1.0017	1.00201	1.00172	1.00229	1.00189	1.00183	1.00178	1.00217	1.00191	1.00243	1.00233	1.00252	1.00214	1.0028	1.00248	1.00251	1.00278	1.00302	1.00293	1.00308	1.00346	1.00295
	315.648	0.999867	0.999989	1.00004	0.999853	0.999561	0.999392	0.999312	0.99875	0.998273	0.998009	0.998517	0.998988	0.999497	1.00026	1.00057	1.00057	1.00063	1.00106	1.00123	1.00127	1.00128	1.00139	1.00133	1.00174	1.00164	1.00155	1.00134	1.00188	1.00165	1.00191	1.00169	1.00159	1.00169	1.00189	1.00191	1.00224	1.00213	1.00247	1.00193	1.00265	1.00233	1.00221	1.00257	1.0028	1.00275	1.00283	1.00317	1.00276
	315.888	0.999852	1.00004	0.999962	0.999684	0.999549	0.999367	0.999148	0.998742	0.998192	0.997879	0.998489	0.998951	0.999435	1.00025	1.00038	1.00058	1.00064	1.00106	1.00099	1.00109	1.00117	1.00133	1.00127	1.00168	1.00144	1.00145	1.00105	1.00163	1.00151	1.00151	1.00139	1.00128	1.00148	1.00158	1.00176	1.00178	1.00181	1.00222	1.00161	1.00234	1.00202	1.00205	1.00228	1.00256	1.00248	1.00255	1.00289	1.00259
	316.127	1.00006	1.0001	0.999969	0.999607	0.999567	0.999475	0.999141	0.998773	0.998282	0.997933	0.998713	0.999161	0.999484	1.00029	1.00041	1.00079	1.00078	1.00112	1.00095	1.00105	1.00117	1.00135	1.00146	1.0016	1.0014	1.00139	1.00103	1.00149	1.0015	1.00133	1.0012	1.00122	1.00138	1.00151	1.00168	1.00134	1.00159	1.00208	1.00149	1.00211	1.00181	1.00215	1.00215	1.0024	1.0022	1.00247	1.0029	1.0026
	316.366	1.00018	1.00009	0.999989	0.999664	0.999613	0.999649	0.999266	0.998841	0.998418	0.998032	0.998999	0.999409	0.999508	1.00029	1.00055	1.00096	1.00085	1.00106	1.00104	1.00112	1.00128	1.00125	1.00166	1.00146	1.00141	1.00128	1.00109	1.00145	1.00151	1.00124	1.00115	1.00132	1.00132	1.00149	1.00161	1.00125	1.00145	1.00204	1.00151	1.00202	1.00173	1.00229	1.0021	1.00235	1.00202	1.00241	1.0029	1.00255
	316.605	1.00018	1.00006	0.999984	0.999783	0.999657	0.999772	0.999361	0.998899	0.998507	0.99808	0.999095	0.999637	0.999545	1.00033	1.00056	1.0009	1.00084	1.00105	1.00113	1.00126	1.0014	1.00107	1.00178	1.00142	1.00143	1.00122	1.00108	1.00142	1.00145	1.00126	1.00119	1.00142	1.0013	1.00141	1.00153	1.0015	1.00146	1.00199	1.00157	1.00204	1.00167	1.00224	1.0021	1.00246	1.00207	1.00235	1.00271	1.00244
	316.844	1.00021	1.00004	0.999925	0.999845	0.999642	0.99976	0.999354	0.998856	0.998561	0.998079	0.998908	0.999733	0.999577	1.00036	1.00044	1.00071	1.00085	1.0011	1.00109	1.00135	1.00147	1.00101	1.00178	1.00148	1.00149	1.00124	1.00107	1.00132	1.00135	1.00142	1.00127	1.00145	1.00136	1.00143	1.00151	1.00171	1.00159	1.00191	1.00165	1.00211	1.00171	1.0021	1.00214	1.00261	1.00219	1.00236	1.00249	1.00241
	317.083	1.0003	1.00004	0.999858	0.999812	0.999621	0.99966	0.999324	0.998784	0.998658	0.998157	0.998619	0.999607	0.999606	1.00032	1.00034	1.0007	1.00089	1.00111	1.00101	1.00137	1.00148	1.0011	1.00169	1.0015	1.00156	1.00132	1.00119	1.00134	1.00138	1.00169	1.00132	1.00154	1.00142	1.00172	1.00154	1.00178	1.00171	1.00191	1.0018	1.00222	1.00185	1.00212	1.00222	1.00273	1.00233	1.00249	1.00248	1.00253
	317.322	1.00047	1.00002	0.999863	0.999758	0.999635	0.999566	0.999318	0.998837	0.99877	0.998281	0.998516	0.99942	0.99971	1.00027	1.00033	1.00098	1.00096	1.00119	1.00115	1.00143	1.00158	1.00128	1.00168	1.00162	1.0016	1.00148	1.00141	1.00165	1.00159	1.00207	1.0014	1.00176	1.00157	1.00215	1.0017	1.00187	1.00193	1.00202	1.0021	1.00234	1.00197	1.00239	1.00243	1.00293	1.00259	1.00274	1.00276	1.00279
	317.562	1.00056	1.00002	0.999895	0.999754	0.999645	0.999505	0.999308	0.998975	0.998735	0.998296	0.998601	0.999335	0.999845	1.0003	1.00045	1.00125	1.00111	1.00131	1.0014	1.00151	1.00177	1.00158	1.00189	1.0019	1.00175	1.00161	1.00169	1.00198	1.00187	1.00244	1.00153	1.00204	1.00187	1.00247	1.00196	1.00201	1.00226	1.00219	1.00239	1.00244	1.00211	1.00279	1.00274	1.00318	1.00285	1.00308	1.00316	1.00306
	317.801	1.0004	1.00002	0.999892	0.999799	0.999639	0.999475	0.9993	0.999046	0.998621	0.998262	0.998655	0.999333	0.999934	1.00044	1.00066	1.0013	1.00132	1.0014	1.00157	1.00157	1.00192	1.00193	1.00211	1.00213	1.00198	1.00167	1.00196	1.00198	1.00214	1.0026	1.00164	1.00227	1.00205	1.00262	1.00207	1.0021	1.00251	1.00239	1.00247	1.00261	1.00238	1.00317	1.00298	1.00339	1.00304	1.00333	1.00344	1.00321
	318.04	1.00008	0.999967	0.999879	0.999838	0.999593	0.999431	0.999299	0.999007	0.998567	0.998194	0.998624	0.999301	0.999882	1.00052	1.00075	1.0013	1.00139	1.00139	1.0016	1.00161	1.00196	1.00204	1.00209	1.00207	1.00197	1.00166	1.00201	1.00171	1.00222	1.00244	1.00163	1.00229	1.00197	1.00254	1.00195	1.00212	1.00251	1.00255	1.00237	1.0028	1.00259	1.00331	1.00305	1.00336	1.00314	1.00329	1.00352	1.00317
	318.279	0.999906	0.999878	0.999867	0.999834	0.999512	0.999357	0.999267	0.998919	0.998517	0.998064	0.998663	0.999286	0.9997	1.00048	1.00068	1.00136	1.00128	1.00127	1.00158	1.00156	1.00193	1.00186	1.00192	1.00187	1.00175	1.00153	1.00184	1.00156	1.00205	1.00222	1.0015	1.00215	1.00184	1.00231	1.00185	1.00212	1.00235	1.00254	1.00219	1.0029	1.00263	1.00315	1.003	1.00306	1.003	1.00302	1.00342	1.00302
	318.518	1.00003	0.999858	0.999852	0.999792	0.999489	0.999326	0.999188	0.99884	0.998469	0.998017	0.998805	0.999359	0.999601	1.00043	1.00074	1.00142	1.0012	1.00118	1.00155	1.0015	1.00188	1.00172	1.00173	1.00182	1.00172	1.00144	1.0017	1.00162	1.00183	1.00219	1.00138	1.002	1.00181	1.0022	1.00184	1.00211	1.00223	1.00241	1.00199	1.00291	1.00256	1.00285	1.00286	1.00272	1.00265	1.00283	1.00321	1.0029
	318.757	1.00031	0.9999	0.999892	0.999727	0.999569	0.999396	0.999125	0.998766	0.998485	0.998067	0.998885	0.999443	0.999639	1.00045	1.00091	1.00139	1.00127	1.00124	1.00148	1.00149	1.00175	1.00172	1.00164	1.00184	1.00175	1.00151	1.0016	1.00166	1.00171	1.00221	1.00137	1.00179	1.00183	1.00226	1.00175	1.00208	1.00217	1.00222	1.00194	1.00283	1.00242	1.00251	1.00262	1.00253	1.00236	1.00278	1.00296	1.00277
	318.996	1.00055	0.999957	0.999993	0.999716	0.999651	0.999521	0.999153	0.998764	0.998535	0.998111	0.998813	0.999485	0.999643	1.00051	1.00096	1.00125	1.00137	1.00144	1.00144	1.00153	1.0016	1.00165	1.00174	1.00175	1.00152	1.00165	1.00148	1.00171	1.00168	1.00207	1.0014	1.00152	1.00184	1.0023	1.0016	1.00198	1.00205	1.00197	1.00201	1.00274	1.00226	1.0022	1.00232	1.00247	1.00232	1.00278	1.00273	1.00258
	319.235	1.00067	1.00004	1.00007	0.999806	0.999678	0.999636	0.999294	0.998903	0.998614	0.998231	0.998766	0.999537	0.999682	1.00055	1.001	1.00115	1.00143	1.00165	1.00162	1.0016	1.00164	1.00163	1.00187	1.00163	1.00132	1.00172	1.00141	1.00184	1.00158	1.0019	1.00139	1.00142	1.00177	1.00225	1.00152	1.00188	1.00194	1.00176	1.00207	1.00271	1.00217	1.00203	1.00209	1.00246	1.00243	1.00273	1.00259	1.00247
	319.475	1.00062	1.00013	1.00006	0.999867	0.999678	0.999697	0.999474	0.999031	0.99874	0.998415	0.998882	0.999633	0.999957	1.00069	1.00113	1.00119	1.00145	1.00176	1.0019	1.0017	1.00178	1.00171	1.00191	1.00163	1.00149	1.00169	1.00143	1.00191	1.00151	1.0019	1.00135	1.00152	1.00168	1.0022	1.00149	1.00181	1.00192	1.00169	1.00208	1.00257	1.00215	1.00209	1.00205	1.00247	1.00249	1.00253	1.00252	1.00237
	319.714	1.00044	1.00014	1.00003	0.999823	0.999644	0.999679	0.999533	0.999018	0.998833	0.998479	0.999011	0.999673	1.00024	1.00085	1.00116	1.00123	1.00144	1.00178	1.00191	1.00176	1.00179	1.00168	1.00182	1.00167	1.00171	1.00151	1.00143	1.00179	1.0016	1.002	1.00129	1.00159	1.00162	1.00211	1.00148	1.00161	1.00187	1.00169	1.00197	1.00224	1.00207	1.0022	1.00211	1.00238	1.0024	1.00226	1.00248	1.00212
	319.953	1.00033	1.00014	1.00001	0.999775	0.999605	0.999631	0.999438	0.998933	0.998883	0.99842	0.999039	0.999593	1.00015	1.00086	1.00102	1.00126	1.00143	1.00183	1.00168	1.00167	1.00164	1.00156	1.00164	1.00166	1.00167	1.00126	1.00136	1.00163	1.0017	1.00206	1.00129	1.00155	1.00157	1.00202	1.00148	1.00133	1.00175	1.00177	1.00175	1.00198	1.00193	1.00211	1.00212	1.00228	1.00226	1.00209	1.00253	1.00199
	320.192	1.0003	1.00012	0.999958	0.999741	0.999586	0.999599	0.999329	0.998855	0.998919	0.99833	0.998968	0.999457	0.999799	1.00077	1.00083	1.00129	1.00133	1.00185	1.00152	1.00142	1.00147	1.00151	1.00147	1.00158	1.00152	1.00113	1.00137	1.00157	1.00159	1.00198	1.00142	1.0014	1.00153	1.00206	1.00151	1.00127	1.00169	1.00185	1.0015	1.00198	1.0019	1.00191	1.00211	1.00232	1.00217	1.00206	1.00264	1.00215
	320.431	1.00018	1.00007	0.999865	0.999663	0.999528	0.999567	0.999259	0.998798	0.998838	0.998237	0.998796	0.999276	0.999609	1.00064	1.00064	1.00125	1.00112	1.00165	1.00145	1.00121	1.00141	1.00138	1.00128	1.00151	1.00142	1.0012	1.00147	1.00159	1.00133	1.00182	1.0015	1.00122	1.00143	1.00215	1.00154	1.00139	1.00169	1.00182	1.00137	1.00206	1.00201	1.00181	1.00213	1.00237	1.00226	1.00217	1.00272	1.00236
	320.67	1.00008	0.999996	0.999808	0.999642	0.999418	0.999526	0.999204	0.998748	0.998669	0.998169	0.998677	0.999154	0.999669	1.00059	1.00053	1.00118	1.00096	1.0014	1.00138	1.00125	1.0015	1.00125	1.00121	1.00157	1.00149	1.0014	1.00158	1.00164	1.00119	1.00171	1.00151	1.00128	1.00139	1.0022	1.00161	1.00158	1.00167	1.00177	1.00151	1.00214	1.0022	1.0019	1.00229	1.00235	1.00253	1.00245	1.00287	1.00251
	320.909	1.00011	0.99996	0.999802	0.999741	0.999363	0.999494	0.999209	0.998701	0.998505	0.998113	0.998725	0.999262	0.999816	1.00065	1.00059	1.00122	1.00098	1.00135	1.00142	1.00139	1.00163	1.00129	1.00145	1.00171	1.00176	1.00159	1.00172	1.00164	1.00139	1.00167	1.00157	1.00158	1.0016	1.00219	1.00176	1.00181	1.00173	1.0018	1.00181	1.00223	1.00239	1.00216	1.00254	1.0024	1.00281	1.00281	1.00312	1.00265
	321.148	1.00005	0.999921	0.999788	0.999787	0.999411	0.99948	0.999227	0.998637	0.998311	0.99804	0.998758	0.999418	0.99994	1.00062	1.00075	1.00132	1.00111	1.00141	1.00153	1.00141	1.00168	1.00135	1.00172	1.00175	1.00194	1.00161	1.00185	1.00158	1.00171	1.00167	1.00159	1.00175	1.0018	1.00211	1.00177	1.002	1.00195	1.00194	1.00201	1.00225	1.00248	1.00247	1.00265	1.00253	1.00294	1.00299	1.00331	1.00269
	321.388	0.999817	0.999864	0.999744	0.999737	0.99947	0.999462	0.999165	0.998579	0.998196	0.997983	0.998629	0.99939	0.999945	1.00046	1.00093	1.00136	1.00123	1.00144	1.00159	1.0014	1.00171	1.00134	1.00169	1.00176	1.00189	1.00149	1.00187	1.0016	1.00183	1.00169	1.00146	1.00176	1.00185	1.00192	1.00152	1.00212	1.00217	1.00214	1.00204	1.00224	1.00244	1.00264	1.00259	1.00268	1.00286	1.00293	1.00335	1.00265
	321.627	0.99968	0.999855	0.999691	0.99971	0.999484	0.999409	0.999068	0.998579	0.998243	0.997945	0.998446	0.999335	0.999788	1.00044	1.00109	1.00136	1.0013	1.00145	1.00159	1.00147	1.0018	1.00141	1.00168	1.00192	1.0018	1.00148	1.00179	1.00168	1.0018	1.00174	1.00141	1.00183	1.0019	1.00172	1.00133	1.00214	1.00225	1.00225	1.00204	1.0023	1.0024	1.00262	1.00251	1.00282	1.00257	1.0028	1.00333	1.00265
	321.866	0.999725	0.999885	0.999679	0.999691	0.999464	0.999336	0.999016	0.998602	0.998289	0.997929	0.998327	0.999359	0.999661	1.0006	1.0012	1.00136	1.00134	1.0014	1.00152	1.00152	1.00189	1.0015	1.00185	1.00209	1.00174	1.00159	1.00164	1.00171	1.00177	1.00179	1.00149	1.00185	1.00185	1.0016	1.00137	1.00203	1.00229	1.00228	1.00206	1.00227	1.00232	1.00245	1.00245	1.00288	1.0023	1.00267	1.00325	1.00265
	322.105	0.999824	0.999883	0.999726	0.999648	0.999421	0.999315	0.999058	0.998622	0.99829	0.997972	0.99832	0.999386	0.999726	1.00069	1.00129	1.00135	1.00142	1.00137	1.00137	1.00155	1.00187	1.00154	1.00194	1.00204	1.00172	1.00168	1.00149	1.00168	1.00171	1.00189	1.00155	1.0017	1.00166	1.00166	1.00152	1.00198	1.0024	1.00222	1.00206	1.00214	1.00224	1.00229	1.00243	1.00293	1.00223	1.00263	1.00313	1.00262
	322.344	0.999955	0.999888	0.999771	0.999647	0.999431	0.999414	0.999202	0.998674	0.998354	0.998072	0.998465	0.999546	0.999942	1.00072	1.0015	1.00146	1.00161	1.00148	1.00145	1.00171	1.00183	1.00169	1.00198	1.00196	1.0018	1.00175	1.0015	1.00172	1.00169	1.00205	1.00168	1.00166	1.00155	1.00182	1.00171	1.00214	1.00247	1.00218	1.00205	1.0022	1.00228	1.00228	1.00255	1.00303	1.00234	1.00276	1.00309	1.00272
	322.583	1.00018	0.99996	0.999799	0.999751	0.999535	0.999581	0.999351	0.998761	0.998507	0.998222	0.998691	0.999951	1.00029	1.00082	1.00174	1.00177	1.00187	1.00166	1.00189	1.00196	1.00196	1.00198	1.00215	1.00207	1.00208	1.00191	1.00175	1.0019	1.00181	1.00217	1.00193	1.00174	1.0017	1.00204	1.00194	1.00224	1.00245	1.00234	1.00207	1.00249	1.00245	1.00247	1.00279	1.00305	1.00257	1.00303	1.00318	1.00295
	322.822	1.00039	1.00006	0.99987	0.999898	0.999678	0.999674	0.999424	0.998853	0.99871	0.998433	0.998887	1.00032	1.00068	1.00097	1.00183	1.00207	1.00209	1.00183	1.00227	1.0021	1.00229	1.00222	1.00234	1.00228	1.00244	1.00205	1.00207	1.00211	1.00203	1.0022	1.00202	1.00175	1.00196	1.00225	1.00212	1.00214	1.00242	1.00255	1.00216	1.00275	1.0026	1.00271	1.00293	1.00295	1.00285	1.00329	1.00338	1.0031
	323.061	1.00043	1.00014	0.999953	0.999968	0.999804	0.999656	0.999469	0.998909	0.998883	0.998639	0.999004	1.00039	1.00079	1.00107	1.00177	1.00217	1.00213	1.00205	1.00227	1.00221	1.00254	1.00223	1.0024	1.0024	1.00259	1.00203	1.00219	1.00216	1.00215	1.00218	1.00185	1.00171	1.00212	1.00238	1.00225	1.00209	1.00238	1.00257	1.00238	1.00279	1.0026	1.00279	1.00281	1.00288	1.00297	1.00337	1.00348	1.00308
	323.301	1.00031	1.00015	0.999968	0.999947	0.999835	0.999626	0.999484	0.998908	0.998932	0.998706	0.999004	1.00026	1.00056	1.0011	1.00168	1.00211	1.00195	1.00221	1.00207	1.00229	1.00251	1.00212	1.00237	1.00228	1.00236	1.00182	1.00205	1.002	1.00209	1.00214	1.00164	1.00172	1.00217	1.00247	1.00228	1.00219	1.00233	1.00239	1.00243	1.00265	1.00251	1.00269	1.0026	1.00287	1.0029	1.00323	1.0033	1.00298
	323.54	1.0002	1.00009	0.999944	0.99989	0.999751	0.999625	0.999435	0.998939	0.998892	0.998612	0.998936	1.00013	1.00025	1.00115	1.00158	1.00202	1.00173	1.00217	1.00195	1.00222	1.00234	1.00212	1.00235	1.00211	1.00202	1.00169	1.00187	1.00182	1.00198	1.00212	1.00153	1.00182	1.00213	1.00257	1.00217	1.00227	1.00225	1.00223	1.00218	1.00252	1.00248	1.00251	1.00253	1.0028	1.00286	1.0031	1.00305	1.00296
	323.779	1.00027	1.00001	0.999921	0.999827	0.999664	0.999626	0.999357	0.99903	0.998875	0.998467	0.998879	1.00007	1.0001	1.00121	1.00149	1.00203	1.00169	1.00205	1.00199	1.00215	1.00219	1.00219	1.00227	1.00213	1.00189	1.00187	1.00183	1.00184	1.00196	1.00214	1.00145	1.00198	1.00203	1.00262	1.002	1.00227	1.00213	1.0022	1.00201	1.00253	1.00253	1.00239	1.00263	1.00275	1.0029	1.00307	1.00306	1.00302
	324.018	1.00042	0.999962	0.999839	0.999772	0.999605	0.9996	0.999219	0.999012	0.998801	0.998252	0.998815	1.00002	1.00008	1.00119	1.00136	1.00196	1.00175	1.00193	1.00203	1.00208	1.002	1.00207	1.00198	1.00218	1.00183	1.00203	1.00181	1.00187	1.00192	1.00209	1.00134	1.00193	1.00185	1.00247	1.00182	1.00215	1.00204	1.00208	1.00203	1.00249	1.0024	1.00232	1.00269	1.00271	1.00276	1.00297	1.00312	1.00291
	324.257	1.00043	0.999988	0.999741	0.99975	0.999519	0.999517	0.999064	0.998875	0.998606	0.998033	0.99878	0.999909	1.00013	1.00105	1.00126	1.00169	1.00174	1.00179	1.00194	1.00191	1.00181	1.00178	1.00165	1.002	1.00167	1.00188	1.00173	1.00175	1.00177	1.00204	1.00122	1.00164	1.00159	1.00224	1.00163	1.00195	1.00201	1.00183	1.00198	1.00234	1.00211	1.00221	1.00256	1.00252	1.00245	1.0027	1.00302	1.00261
	324.496	1.0003	1.00005	0.999746	0.999749	0.999465	0.999417	0.999076	0.998786	0.998535	0.998057	0.99883	0.999789	1.0002	1.00092	1.00129	1.00148	1.0017	1.00173	1.00177	1.00175	1.00183	1.00151	1.00157	1.00176	1.0016	1.00163	1.00169	1.00169	1.00164	1.00214	1.00123	1.00152	1.00144	1.00214	1.0015	1.0018	1.00198	1.00172	1.00187	1.00231	1.00196	1.00216	1.00236	1.00235	1.00227	1.00241	1.00298	1.00245
	324.735	1.00013	1.00003	0.999831	0.999682	0.999477	0.999381	0.9992	0.998776	0.998654	0.998275	0.998836	0.999708	1.00026	1.00082	1.00135	1.00151	1.00168	1.0018	1.0017	1.0017	1.002	1.00134	1.00168	1.00167	1.00171	1.00152	1.00162	1.00169	1.00158	1.00214	1.00139	1.00162	1.00149	1.00212	1.00152	1.00176	1.00197	1.00182	1.00181	1.00244	1.00209	1.00221	1.0023	1.00243	1.00238	1.00235	1.00302	1.00252
	324.974	1.00005	0.999932	0.999923	0.999532	0.999461	0.999408	0.999217	0.99879	0.998642	0.998344	0.99868	0.999661	1.00026	1.00073	1.00134	1.00162	1.00167	1.00191	1.00173	1.00172	1.00207	1.00132	1.00176	1.00167	1.00179	1.00151	1.00148	1.00152	1.00154	1.00195	1.0015	1.00162	1.00152	1.00205	1.00156	1.00174	1.0019	1.00195	1.00168	1.00251	1.00233	1.00226	1.0024	1.00255	1.0026	1.00241	1.00296	1.00266
	325.214	1.00003	0.999869	0.99998	0.999468	0.999402	0.999437	0.999126	0.998803	0.998404	0.998161	0.998532	0.99962	1.00015	1.00069	1.0013	1.00162	1.00164	1.00193	1.00177	1.00178	1.00207	1.00147	1.00175	1.00163	1.0017	1.00147	1.00135	1.00132	1.00157	1.00181	1.00144	1.00152	1.00146	1.00189	1.00157	1.00163	1.00183	1.00199	1.00153	1.00247	1.00245	1.00231	1.00255	1.00257	1.00273	1.0024	1.00294	1.0028
	325.453	1.00001	0.9999	0.999949	0.999597	0.999375	0.99944	0.999057	0.998793	0.998227	0.998033	0.998629	0.999638	1.00004	1.00072	1.00129	1.00161	1.00168	1.00198	1.00186	1.00188	1.00213	1.00174	1.00182	1.00167	1.00166	1.00146	1.00134	1.00144	1.0017	1.00181	1.00141	1.00156	1.0015	1.00184	1.00167	1.0016	1.00192	1.00208	1.00159	1.00244	1.0025	1.0025	1.00271	1.00269	1.0028	1.00252	1.00307	1.00303
	325.692	0.999979	0.999965	0.999828	0.999728	0.999401	0.999429	0.999044	0.998729	0.998293	0.998183	0.998904	0.999763	1.00015	1.0008	1.00139	1.00167	1.00194	1.00215	1.00207	1.002	1.00219	1.00204	1.00206	1.00195	1.00185	1.00167	1.0016	1.0018	1.00194	1.00189	1.00161	1.00171	1.00158	1.00208	1.00184	1.00176	1.00216	1.00226	1.0019	1.00257	1.00265	1.00274	1.00293	1.00297	1.00288	1.00289	1.00325	1.00328
	325.931	0.999992	0.999975	0.999748	0.999745	0.999482	0.999407	0.999083	0.998674	0.998448	0.998415	0.999145	0.999923	1.00037	1.00088	1.00161	1.00178	1.00222	1.00237	1.00232	1.00216	1.00218	1.00228	1.00229	1.00229	1.00215	1.00201	1.00203	1.00199	1.00216	1.00211	1.00193	1.00193	1.00163	1.00234	1.00198	1.00198	1.00241	1.00238	1.0022	1.00278	1.00287	1.00286	1.00324	1.00322	1.003	1.00329	1.00348	1.00341
	326.17	1.00008	0.999947	0.999807	0.999804	0.999619	0.999421	0.99921	0.998737	0.998534	0.998536	0.99928	1.00013	1.0005	1.00097	1.00179	1.00193	1.00239	1.00254	1.00254	1.00235	1.00222	1.0024	1.0024	1.00242	1.00235	1.00222	1.00236	1.00208	1.00234	1.00243	1.00214	1.00221	1.00177	1.00249	1.00219	1.00214	1.00261	1.00253	1.00245	1.00292	1.003	1.00292	1.00344	1.00341	1.00319	1.00361	1.0038	1.00349
	326.409	1.0001	0.999942	0.999899	0.999929	0.99972	0.999482	0.999343	0.998885	0.998611	0.998553	0.999309	1.0003	1.00053	1.00115	1.00174	1.0021	1.00256	1.00263	1.00261	1.00256	1.0024	1.00247	1.00247	1.00238	1.00249	1.00228	1.00246	1.00224	1.00257	1.00262	1.00221	1.00233	1.00201	1.0027	1.00242	1.00222	1.00273	1.00275	1.00267	1.00299	1.00301	1.00291	1.0034	1.00357	1.00335	1.00377	1.00396	1.00358
	326.648	0.999981	0.999949	0.99989	0.999969	0.999695	0.999503	0.999308	0.998943	0.99871	0.998481	0.999194	1.00024	1.00047	1.00132	1.00159	1.00217	1.00262	1.00253	1.00253	1.00266	1.00251	1.00246	1.00251	1.0024	1.00258	1.00224	1.00233	1.00231	1.00273	1.00264	1.00221	1.00216	1.00214	1.00284	1.00246	1.00221	1.00266	1.0028	1.0027	1.00299	1.00293	1.00274	1.00321	1.00353	1.00325	1.00367	1.00378	1.00349
	326.887	0.999855	0.99993	0.999774	0.999889	0.999572	0.99943	0.999131	0.998805	0.998675	0.998357	0.998976	1.00002	1.00034	1.00127	1.00154	1.0021	1.00232	1.00223	1.00243	1.00253	1.0024	1.0023	1.00243	1.00245	1.00245	1.00208	1.00206	1.00218	1.0025	1.00247	1.00209	1.00185	1.00204	1.00267	1.00225	1.00205	1.00238	1.00255	1.0025	1.00285	1.00271	1.00253	1.00298	1.00319	1.00289	1.00333	1.00344	1.00316
	327.127	0.999842	0.999941	0.999672	0.999794	0.999451	0.999344	0.999016	0.998664	0.998521	0.998313	0.99887	0.999866	1.0003	1.00117	1.00155	1.00199	1.00192	1.00199	1.00241	1.00228	1.00219	1.00217	1.00228	1.00237	1.00226	1.00196	1.00188	1.00208	1.0021	1.00223	1.00187	1.0017	1.00189	1.00243	1.002	1.00185	1.0021	1.00226	1.00219	1.00268	1.00249	1.00259	1.00279	1.00284	1.00265	1.00296	1.00321	1.00291
	327.366	0.999982	1.00005	0.999708	0.999781	0.999448	0.999384	0.999071	0.998769	0.998507	0.998423	0.999005	0.999934	1.0004	1.00131	1.00161	1.00203	1.0019	1.00205	1.00245	1.00216	1.00216	1.00232	1.00225	1.00233	1.00237	1.00208	1.00192	1.00223	1.00202	1.00218	1.00181	1.00192	1.00194	1.00246	1.00196	1.00186	1.00216	1.00229	1.00202	1.00268	1.00248	1.00287	1.00289	1.00283	1.00273	1.00292	1.0032	1.00303
	327.605	1.00018	1.00015	0.999821	0.999809	0.99955	0.999492	0.999193	0.998972	0.998597	0.998542	0.999179	1.00012	1.00047	1.00154	1.00171	1.00219	1.00215	1.00231	1.00247	1.00232	1.00231	1.00259	1.00237	1.00247	1.00256	1.00225	1.00207	1.00244	1.00224	1.00238	1.00201	1.00223	1.00211	1.00258	1.00208	1.00197	1.00244	1.00251	1.0021	1.00286	1.00266	1.00307	1.00317	1.00307	1.00295	1.00311	1.0033	1.00331
	327.844	1.00022	1.00009	0.999857	0.999741	0.999614	0.999474	0.999203	0.998946	0.998518	0.998496	0.999138	1.00012	1.00048	1.00154	1.00169	1.00218	1.00225	1.00241	1.00236	1.00241	1.00234	1.00258	1.00244	1.00251	1.00246	1.00227	1.00215	1.00239	1.00232	1.00247	1.00212	1.00229	1.00222	1.00251	1.00212	1.00193	1.00256	1.00252	1.00224	1.00299	1.00271	1.00303	1.00317	1.00315	1.00303	1.00312	1.00332	1.00336
	328.083	1.00009	0.999941	0.999848	0.999595	0.999597	0.999344	0.999137	0.998731	0.998323	0.998373	0.998945	0.999933	1.00061	1.00139	1.00156	1.00197	1.00211	1.00231	1.0021	1.00223	1.00219	1.00232	1.00238	1.00232	1.00224	1.00222	1.00211	1.00213	1.00209	1.00235	1.00193	1.00215	1.00217	1.00231	1.00205	1.00186	1.0025	1.00231	1.0022	1.00289	1.00262	1.00281	1.00286	1.00305	1.0029	1.00293	1.00323	1.00314
	328.322	1.0001	0.999882	0.999896	0.99954	0.999577	0.999268	0.999172	0.998637	0.998302	0.998418	0.998894	0.999856	1.00087	1.00145	1.00158	1.00188	1.002	1.00227	1.00195	1.00216	1.0022	1.00214	1.00232	1.00227	1.00224	1.00218	1.00208	1.00206	1.0019	1.0023	1.00174	1.00203	1.00202	1.00225	1.00199	1.002	1.00248	1.00218	1.00216	1.00271	1.0027	1.00267	1.00261	1.00302	1.00284	1.00282	1.00319	1.00296
	328.561	1.0003	0.999927	0.999982	0.999613	0.999601	0.999329	0.9993	0.998733	0.998512	0.998666	0.99907	0.999986	1.00105	1.00176	1.00182	1.002	1.00206	1.00245	1.00216	1.0024	1.00245	1.00218	1.00228	1.00256	1.00239	1.00218	1.00213	1.00228	1.00196	1.0024	1.00182	1.00212	1.00194	1.00246	1.00206	1.00237	1.00263	1.00228	1.00229	1.00279	1.00292	1.0028	1.0027	1.0031	1.00305	1.00299	1.00327	1.00303
	328.801	1.00045	0.999997	1.00004	0.999692	0.999609	0.9995	0.999368	0.998858	0.998729	0.998875	0.999215	1.00013	1.00101	1.00197	1.002	1.00221	1.00213	1.00265	1.00241	1.00262	1.00274	1.00231	1.00227	1.00287	1.00247	1.00221	1.00214	1.0025	1.00212	1.00255	1.002	1.00237	1.00204	1.0027	1.00222	1.00269	1.00285	1.00246	1.00249	1.00308	1.00294	1.00298	1.00298	1.00324	1.00333	1.0033	1.0034	1.00322
	329.04	1.00036	1	1	0.999698	0.999557	0.999633	0.999357	0.998883	0.998767	0.998855	0.999179	1.00021	1.00082	1.00185	1.00188	1.00239	1.00211	1.00268	1.0024	1.00259	1.00282	1.00238	1.00225	1.00279	1.0024	1.00221	1.00201	1.00247	1.00218	1.00262	1.00208	1.00247	1.00221	1.00275	1.00229	1.00275	1.00294	1.00249	1.00262	1.00318	1.00274	1.00299	1.003	1.00336	1.00334	1.00341	1.00339	1.00324
	329.279	1.00011	0.999918	0.999891	0.999644	0.999517	0.999599	0.999328	0.998788	0.998668	0.998664	0.999063	1.00021	1.00058	1.00152	1.00161	1.00238	1.00205	1.00252	1.00227	1.00247	1.00265	1.00231	1.00222	1.00242	1.00225	1.00214	1.00175	1.00221	1.00209	1.00259	1.002	1.0023	1.00227	1.00255	1.00218	1.00254	1.00283	1.00236	1.00261	1.00294	1.00255	1.00293	1.00276	1.00334	1.00303	1.00332	1.00324	1.00314
	329.518	0.99988	0.999839	0.999791	0.999587	0.999495	0.999447	0.999247	0.99867	0.998568	0.998483	0.998929	1.00011	1.00037	1.00128	1.00144	1.00221	1.00205	1.00223	1.00216	1.0023	1.00239	1.00216	1.00213	1.00214	1.00208	1.00203	1.00159	1.00193	1.00194	1.00246	1.00186	1.00218	1.00216	1.00219	1.00196	1.00226	1.00263	1.0022	1.00247	1.00264	1.0024	1.00283	1.0026	1.00315	1.00274	1.00322	1.00316	1.00314
	329.757	0.999793	0.999851	0.99975	0.999581	0.999443	0.999336	0.999133	0.998623	0.998518	0.998437	0.99885	0.999975	1.00034	1.00125	1.0015	1.00205	1.0021	1.00202	1.00208	1.00213	1.00223	1.00206	1.002	1.00208	1.00192	1.00197	1.00166	1.00181	1.00178	1.00235	1.00182	1.00213	1.00202	1.00198	1.00179	1.0021	1.00246	1.00207	1.00232	1.00257	1.00236	1.00267	1.00266	1.00299	1.00271	1.00319	1.00321	1.00318
	329.996	0.999887	0.999899	0.999754	0.999604	0.999431	0.999322	0.999061	0.998624	0.998507	0.99845	0.998886	0.999914	1.00053	1.0013	1.00173	1.00198	1.00214	1.00201	1.00213	1.00211	1.00223	1.00208	1.00201	1.00218	1.00194	1.00202	1.00186	1.00182	1.00171	1.00235	1.00186	1.00203	1.00193	1.00207	1.00181	1.00214	1.00235	1.00212	1.00228	1.00273	1.00256	1.00262	1.00289	1.00307	1.00284	1.00326	1.00335	1.00319
	330.235	1.00006	0.999918	0.999767	0.999617	0.999493	0.99933	0.999028	0.99863	0.998497	0.998426	0.998917	0.999934	1.00075	1.00139	1.00184	1.00209	1.00211	1.00211	1.00229	1.00224	1.00233	1.00216	1.00223	1.00237	1.00214	1.00219	1.002	1.00196	1.00183	1.00248	1.00195	1.00204	1.00193	1.00237	1.002	1.00233	1.00242	1.00245	1.00237	1.00299	1.00287	1.00277	1.00316	1.00332	1.00304	1.00348	1.00358	1.00336
	330.474	1.00023	0.999948	0.999781	0.999683	0.999589	0.999345	0.99908	0.998704	0.998478	0.998415	0.998953	1.00009	1.00091	1.00159	1.00189	1.00235	1.00221	1.00226	1.00256	1.0025	1.00256	1.0023	1.0025	1.00267	1.00238	1.00236	1.00215	1.00227	1.00212	1.00272	1.0022	1.00238	1.00207	1.00273	1.00226	1.00257	1.00275	1.0029	1.00255	1.00325	1.00317	1.00307	1.00345	1.00358	1.00335	1.00379	1.00392	1.00377
	330.714	1.00032	1.00001	0.999817	0.999796	0.999705	0.999377	0.999233	0.998878	0.998527	0.998425	0.999096	1.00031	1.00096	1.0018	1.00216	1.00249	1.00249	1.00244	1.0029	1.00278	1.00285	1.00251	1.00273	1.0029	1.00255	1.00249	1.00236	1.00263	1.00242	1.00292	1.00253	1.0028	1.00235	1.003	1.0025	1.00281	1.00316	1.00323	1.00277	1.00343	1.00341	1.00333	1.00373	1.00379	1.00371	1.00394	1.00427	1.00416
	330.953	1.00028	1.00002	0.999825	0.999811	0.999757	0.999338	0.999278	0.998964	0.998611	0.998434	0.99916	1.00038	1.00092	1.00191	1.00239	1.00238	1.00259	1.00256	1.00307	1.00285	1.00292	1.00264	1.00293	1.00286	1.00259	1.00245	1.00246	1.00272	1.00254	1.00287	1.00254	1.00285	1.0025	1.00299	1.0026	1.00289	1.00328	1.00323	1.00286	1.00338	1.0034	1.0034	1.00374	1.00385	1.00391	1.0039	1.00433	1.00429
	331.192	1.00022	0.99995	0.999783	0.999752	0.999675	0.99925	0.999162	0.998866	0.998686	0.998495	0.999033	1.00034	1.00097	1.00198	1.00227	1.00224	1.00242	1.00263	1.00298	1.0027	1.0028	1.00264	1.00304	1.00274	1.00246	1.00229	1.00244	1.00259	1.00245	1.00276	1.00221	1.00262	1.00245	1.0028	1.00261	1.00272	1.00305	1.00299	1.0028	1.0032	1.00321	1.00335	1.0035	1.00377	1.00388	1.00383	1.00411	1.00421
	331.431	1.00023	0.999964	0.999786	0.99977	0.999583	0.999274	0.999164	0.998852	0.998855	0.99858	0.998946	1.00037	1.00114	1.00205	1.00214	1.00228	1.00234	1.00278	1.00284	1.00266	1.00276	1.00272	1.00298	1.00278	1.00237	1.00222	1.00247	1.00257	1.00243	1.00281	1.00197	1.00257	1.00246	1.00273	1.00273	1.00258	1.00287	1.00292	1.00281	1.0032	1.0032	1.0034	1.00338	1.00377	1.00384	1.00381	1.00401	1.00412
	331.67	1.00025	1.00005	0.999859	0.999812	0.999584	0.999405	0.9993	0.999005	0.999003	0.998615	0.998969	1.00044	1.0012	1.00201	1.00224	1.00238	1.0025	1.00291	1.00275	1.00278	1.00281	1.00289	1.00279	1.00286	1.00248	1.00232	1.00249	1.0027	1.00258	1.00287	1.00202	1.0027	1.00252	1.00283	1.00287	1.00271	1.00294	1.00308	1.00288	1.00344	1.00334	1.00362	1.00353	1.0039	1.00389	1.00382	1.00414	1.00413
	331.909	1.00017	1.00004	0.999893	0.999757	0.999584	0.999499	0.999285	0.999034	0.998899	0.998572	0.998968	1.00046	1.00113	1.00181	1.00232	1.00233	1.00263	1.00288	1.00264	1.00275	1.00276	1.00289	1.00267	1.00275	1.00266	1.00246	1.00235	1.00266	1.00263	1.0028	1.00215	1.0027	1.00246	1.00282	1.00283	1.00282	1.00308	1.00315	1.00281	1.00358	1.0033	1.00376	1.00369	1.004	1.00392	1.00378	1.00428	1.00418
	332.148	0.999985	0.99996	0.99986	0.999655	0.999529	0.999487	0.99916	0.998856	0.998662	0.998449	0.998968	1.00041	1.00108	1.0016	1.0023	1.00224	1.00252	1.00278	1.00258	1.00258	1.00259	1.00263	1.00269	1.00258	1.00275	1.00254	1.00219	1.00246	1.00241	1.00276	1.00212	1.00257	1.00236	1.00263	1.00277	1.00269	1.00306	1.00311	1.00268	1.00348	1.00311	1.00369	1.00374	1.00405	1.00384	1.0037	1.00419	1.00412
	332.387	0.999821	0.999928	0.999842	0.99963	0.999498	0.999416	0.999159	0.998701	0.998572	0.998345	0.999046	1.00034	1.00108	1.00152	1.00225	1.0023	1.00238	1.00273	1.00267	1.00254	1.0025	1.0024	1.00277	1.00255	1.00276	1.00258	1.00221	1.0024	1.0022	1.00283	1.00202	1.00252	1.00236	1.00255	1.00287	1.00261	1.00293	1.00316	1.00269	1.00336	1.0031	1.00357	1.0038	1.00416	1.00378	1.00377	1.00405	1.004
	332.627	0.999869	0.999949	0.99985	0.999729	0.999494	0.999357	0.999224	0.998734	0.998682	0.998405	0.999178	1.00031	1.00107	1.00164	1.00224	1.00257	1.00241	1.00274	1.00285	1.00272	1.00261	1.00251	1.00293	1.00267	1.00281	1.0027	1.00239	1.00259	1.0023	1.00296	1.00209	1.0026	1.00248	1.00278	1.00303	1.00272	1.00288	1.00327	1.00286	1.00341	1.00332	1.00358	1.00395	1.00434	1.00394	1.00401	1.00409	1.00402
	332.866	1.00004	0.999954	0.999833	0.999815	0.999449	0.99929	0.999214	0.998834	0.99879	0.998545	0.999241	1.00039	1.001	1.00186	1.00221	1.00277	1.00247	1.00268	1.00296	1.00283	1.00282	1.00275	1.00303	1.00277	1.0029	1.00277	1.00248	1.00273	1.00254	1.00301	1.00228	1.00271	1.0026	1.00307	1.00311	1.00276	1.00294	1.00332	1.00303	1.00346	1.0035	1.00367	1.00404	1.00435	1.00418	1.00421	1.0041	1.00416
	333.105	1.00011	0.999914	0.999807	0.999742	0.99938	0.999261	0.9992	0.998798	0.998776	0.998535	0.999142	1.00049	1.00091	1.00191	1.0021	1.00264	1.00246	1.00251	1.00292	1.00272	1.00295	1.00286	1.00292	1.00273	1.00294	1.00272	1.00242	1.00272	1.00262	1.00296	1.00235	1.00273	1.00256	1.00314	1.00307	1.00269	1.00299	1.00329	1.00312	1.00338	1.00344	1.00368	1.00396	1.0041	1.00418	1.00424	1.004	1.00428
	333.344	1.00012	0.999914	0.999831	0.999646	0.999358	0.999393	0.999283	0.998708	0.998757	0.998448	0.999047	1.00056	1.00102	1.00184	1.00217	1.00248	1.00257	1.00247	1.00299	1.00264	1.00299	1.00301	1.00282	1.00273	1.00303	1.00267	1.00244	1.00273	1.00259	1.00295	1.00236	1.00265	1.00257	1.00306	1.00291	1.0028	1.00308	1.00323	1.00314	1.0033	1.00333	1.00364	1.0039	1.00393	1.00399	1.00419	1.00403	1.0043
	333.583	1.00017	0.999977	0.999898	0.999694	0.999402	0.999585	0.999382	0.998767	0.998797	0.998493	0.999122	1.00066	1.00126	1.00189	1.00243	1.00264	1.00281	1.00277	1.00326	1.00276	1.003	1.00313	1.00289	1.0028	1.00314	1.00265	1.0026	1.00276	1.00264	1.00302	1.0024	1.00261	1.00278	1.00299	1.0027	1.00302	1.00318	1.00321	1.00307	1.00336	1.00338	1.00363	1.00395	1.00396	1.00388	1.00421	1.00417	1.00428
	333.822	1.00023	1.00001	0.999935	0.999803	0.999466	0.999623	0.999399	0.99889	0.998839	0.998577	0.999229	1.00063	1.00126	1.00199	1.00253	1.00288	1.00292	1.00304	1.00341	1.00289	1.00288	1.00296	1.0029	1.00281	1.00303	1.00266	1.00268	1.00274	1.0027	1.00306	1.00238	1.00258	1.00292	1.0029	1.0025	1.00306	1.00308	1.00325	1.00289	1.00342	1.00344	1.00358	1.00391	1.00397	1.0039	1.00426	1.00425	1.00422
	334.061	1.0003	0.999993	0.999896	0.999826	0.999469	0.999506	0.999325	0.998913	0.998868	0.998559	0.99921	1.00046	1.00097	1.00194	1.00243	1.00283	1.00278	1.00296	1.00325	1.00277	1.00267	1.00263	1.00277	1.00272	1.00269	1.00265	1.00262	1.00261	1.00262	1.00297	1.00225	1.00241	1.00285	1.00279	1.00235	1.0029	1.00283	1.00326	1.0027	1.00333	1.00334	1.0034	1.00377	1.00391	1.00396	1.00427	1.00425	1.00409
	334.3	1.0003	0.999965	0.999799	0.999743	0.999417	0.999386	0.999201	0.998817	0.998869	0.998466	0.999113	1.00031	1.00074	1.00181	1.0023	1.00258	1.00252	1.00279	1.00296	1.00252	1.00252	1.00245	1.00265	1.00265	1.00244	1.00255	1.0026	1.00243	1.00245	1.00282	1.00221	1.00218	1.00274	1.0027	1.00235	1.00272	1.00271	1.00318	1.0026	1.00319	1.00326	1.00326	1.00371	1.0039	1.00397	1.00425	1.00423	1.00397
	334.54	1.00023	0.999971	0.999744	0.999666	0.999421	0.999343	0.999141	0.998675	0.998826	0.998345	0.999057	1.00032	1.00075	1.00177	1.00219	1.00248	1.00243	1.00288	1.00282	1.00247	1.00256	1.00251	1.0027	1.00273	1.0025	1.00253	1.00272	1.00238	1.00237	1.00273	1.00241	1.00222	1.00264	1.00273	1.00249	1.00267	1.00285	1.00311	1.00264	1.00321	1.00341	1.00331	1.00378	1.00397	1.00395	1.00426	1.00431	1.00407
	334.779	1.00015	1.00001	0.999783	0.999646	0.999478	0.999319	0.999161	0.998642	0.998738	0.998225	0.999077	1.00046	1.00089	1.00189	1.00216	1.00255	1.00267	1.00313	1.00283	1.00265	1.00268	1.00273	1.00283	1.00293	1.0028	1.00267	1.00281	1.00243	1.00244	1.00277	1.00257	1.00241	1.00255	1.00282	1.00263	1.00274	1.00301	1.00313	1.00275	1.00343	1.00364	1.00341	1.00385	1.00411	1.00399	1.00423	1.00448	1.00425
	335.018	1.0001	1.00004	0.999831	0.999633	0.999492	0.99929	0.999166	0.998732	0.998618	0.99817	0.999105	1.00055	1.00108	1.00207	1.00223	1.00261	1.00299	1.00317	1.00288	1.00277	1.00275	1.00283	1.00291	1.00305	1.00303	1.00274	1.00277	1.00242	1.00253	1.00283	1.00254	1.00245	1.00252	1.00283	1.00276	1.0028	1.00298	1.00317	1.00276	1.0036	1.00365	1.00338	1.00378	1.00416	1.00402	1.00407	1.00455	1.00424
	335.257	1.00017	1.00005	0.999907	0.999672	0.999534	0.999359	0.999228	0.998842	0.998597	0.998301	0.999146	1.00057	1.00129	1.00224	1.00238	1.00269	1.00316	1.00308	1.00298	1.00287	1.00293	1.00283	1.00304	1.00315	1.00304	1.00277	1.00277	1.00242	1.00263	1.00294	1.00256	1.00253	1.00269	1.00293	1.003	1.00294	1.00299	1.0033	1.00278	1.00364	1.00358	1.00341	1.00375	1.00411	1.004	1.00403	1.0045	1.0042
	335.496	1.00037	1.00006	1.00005	0.999798	0.999681	0.999497	0.999401	0.998971	0.998749	0.998597	0.999261	1.00066	1.00144	1.0024	1.00262	1.00287	1.00327	1.00312	1.00319	1.0031	1.00322	1.00295	1.00324	1.00328	1.00298	1.00285	1.00293	1.00257	1.00276	1.00312	1.00268	1.00281	1.00293	1.0032	1.00321	1.00317	1.00311	1.00344	1.00299	1.00369	1.00367	1.00363	1.0039	1.0042	1.00397	1.00419	1.00445	1.00429
	335.735	1.00049	1.00004	1.00011	0.999891	0.999779	0.999536	0.999482	0.99904	0.998878	0.99879	0.999375	1.00079	1.00143	1.00244	1.00274	1.00294	1.00333	1.00316	1.00334	1.00325	1.00326	1.00311	1.00327	1.00329	1.00292	1.00283	1.00299	1.00271	1.00281	1.00315	1.00271	1.00295	1.00293	1.00332	1.00319	1.00319	1.00312	1.00334	1.00326	1.00366	1.00362	1.0037	1.00394	1.00432	1.00389	1.00424	1.00438	1.00427
	335.974	1.00044	0.999985	1.00001	0.999884	0.999683	0.999479	0.999358	0.99898	0.998858	0.998728	0.999388	1.00077	1.00132	1.00227	1.0027	1.00283	1.0032	1.0031	1.00331	1.0031	1.00303	1.00316	1.00311	1.00317	1.00284	1.00267	1.00276	1.00268	1.00269	1.00293	1.00261	1.00276	1.00265	1.00314	1.00298	1.00293	1.003	1.00304	1.00338	1.00347	1.00335	1.00348	1.0038	1.00421	1.00377	1.004	1.00422	1.00406
	336.213	1.00025	0.99996	0.999867	0.999797	0.999449	0.999398	0.99917	0.998865	0.998748	0.998542	0.99929	1.00061	1.00123	1.00203	1.00262	1.00268	1.00292	1.00298	1.00317	1.00279	1.00287	1.003	1.00287	1.00298	1.00268	1.0025	1.00237	1.00246	1.00249	1.00267	1.00236	1.00244	1.00229	1.00283	1.00273	1.00263	1.00293	1.00277	1.00322	1.00321	1.003	1.0032	1.00358	1.00392	1.00364	1.00367	1.00396	1.00389
	336.453	0.999978	0.999972	0.99976	0.999671	0.99926	0.999304	0.999103	0.998768	0.998615	0.998423	0.999148	1.0004	1.00121	1.0019	1.0025	1.00258	1.00273	1.00279	1.00298	1.00259	1.00286	1.00269	1.0026	1.00284	1.00247	1.00234	1.00202	1.00218	1.00233	1.00249	1.0021	1.00225	1.00206	1.00255	1.00247	1.00246	1.00289	1.00261	1.00284	1.00301	1.00266	1.00311	1.00334	1.00367	1.00349	1.00348	1.00373	1.00379
	336.692	0.999814	1	0.999704	0.999599	0.999266	0.999289	0.999153	0.99872	0.998534	0.998402	0.999082	1.00026	1.00123	1.00196	1.00239	1.00254	1.0027	1.00267	1.00286	1.00262	1.00287	1.00246	1.00245	1.0028	1.00239	1.00222	1.0019	1.00197	1.00233	1.00247	1.00204	1.00228	1.00212	1.00248	1.00229	1.00242	1.00282	1.0026	1.00261	1.00296	1.00258	1.00324	1.00325	1.00358	1.00342	1.00349	1.00368	1.00373
	336.931	0.999931	1.00001	0.999695	0.999592	0.999368	0.999344	0.99917	0.998715	0.99852	0.998395	0.999096	1.00027	1.00123	1.00208	1.0023	1.00256	1.00265	1.00273	1.00283	1.00277	1.00279	1.00247	1.00251	1.00277	1.00249	1.00228	1.00206	1.00195	1.00245	1.00261	1.00217	1.00243	1.0024	1.00264	1.0023	1.00252	1.00285	1.0027	1.00274	1.00311	1.00291	1.00342	1.00338	1.00371	1.00352	1.00365	1.0038	1.00384
	337.17	1.00014	0.999999	0.999732	0.999629	0.999401	0.999349	0.999197	0.998763	0.998547	0.998434	0.999123	1.0004	1.00129	1.00218	1.00226	1.00265	1.00268	1.0029	1.00293	1.00297	1.00275	1.00273	1.00274	1.00283	1.00274	1.00257	1.00244	1.00227	1.00263	1.00285	1.00241	1.0026	1.00273	1.00294	1.00257	1.00285	1.00314	1.00295	1.00309	1.0034	1.00342	1.00369	1.00368	1.00404	1.00381	1.00399	1.00408	1.0042
	337.409	1.0003	1.00001	0.999795	0.999716	0.99944	0.999361	0.999334	0.998896	0.998645	0.998532	0.999199	1.0006	1.00144	1.00229	1.00238	1.00288	1.00298	1.00314	1.00316	1.00326	1.003	1.00306	1.00314	1.00315	1.00313	1.00299	1.00292	1.00292	1.00291	1.00325	1.00277	1.0029	1.00308	1.00338	1.00316	1.00342	1.00359	1.00337	1.00351	1.00374	1.00384	1.00414	1.00413	1.00447	1.00435	1.00452	1.00466	1.00467
	337.648	1.00043	1.00002	0.999834	0.999784	0.999543	0.999435	0.999423	0.999034	0.99876	0.998549	0.999326	1.00074	1.00155	1.00241	1.00259	1.00314	1.00334	1.00341	1.00336	1.00353	1.00343	1.00329	1.0035	1.00355	1.00345	1.00328	1.00329	1.00349	1.00314	1.0036	1.00316	1.00323	1.00334	1.00382	1.00371	1.00389	1.00391	1.00374	1.00386	1.00404	1.00412	1.00456	1.00457	1.00483	1.00494	1.00497	1.00536	1.00502
	337.887	1.00043	0.999986	0.99985	0.999789	0.999559	0.999462	0.999345	0.999065	0.998746	0.998502	0.9994	1.00071	1.00158	1.00249	1.00268	1.00331	1.00343	1.00352	1.00345	1.00357	1.00366	1.00338	1.00355	1.0037	1.00356	1.00333	1.00341	1.00365	1.00312	1.00365	1.00331	1.00339	1.00344	1.00396	1.00376	1.00395	1.00394	1.00382	1.00405	1.00427	1.00432	1.00476	1.00477	1.00504	1.00517	1.00517	1.00566	1.00517
	338.126	1.00034	0.99993	0.99987	0.999768	0.999435	0.999432	0.999203	0.998975	0.998593	0.99848	0.999363	1.00057	1.00149	1.00245	1.00262	1.00334	1.00329	1.00344	1.00346	1.00343	1.00362	1.00331	1.00343	1.00363	1.00353	1.00329	1.00341	1.00353	1.00306	1.00354	1.00325	1.00342	1.00344	1.00384	1.00356	1.00378	1.00381	1.00379	1.00411	1.0044	1.0045	1.00478	1.00476	1.00517	1.00497	1.0052	1.00556	1.00518
	338.366	1.00025	0.99991	0.999866	0.999701	0.999321	0.999445	0.999127	0.998854	0.998491	0.998415	0.999288	1.00046	1.0013	1.00237	1.00259	1.0032	1.00322	1.00331	1.0034	1.00337	1.00349	1.00316	1.00337	1.00357	1.00351	1.00328	1.00336	1.0034	1.00317	1.00352	1.0032	1.00343	1.00338	1.00378	1.00357	1.00363	1.00373	1.00384	1.00407	1.00446	1.00461	1.00476	1.00471	1.00517	1.00468	1.0052	1.00543	1.00517
	338.605	1.00017	0.999954	0.999828	0.999594	0.999312	0.999478	0.999132	0.998792	0.998539	0.998351	0.999284	1.00045	1.0011	1.00228	1.00263	1.00298	1.00328	1.00321	1.0033	1.00344	1.00339	1.00307	1.00337	1.00348	1.00353	1.00323	1.00318	1.00334	1.0033	1.00346	1.00312	1.0034	1.0033	1.00377	1.00361	1.00353	1.00368	1.00385	1.00394	1.00448	1.00453	1.00466	1.00466	1.005	1.00452	1.00516	1.00531	1.00506
	338.844	1.00011	1.00001	0.999793	0.999542	0.999352	0.999441	0.999131	0.99874	0.998628	0.998397	0.999322	1.00051	1.00102	1.00216	1.00268	1.00286	1.00333	1.00323	1.00317	1.00348	1.0033	1.00304	1.00333	1.00328	1.00353	1.00306	1.00297	1.00327	1.00322	1.0033	1.00288	1.00318	1.00326	1.00364	1.00336	1.00341	1.00361	1.00376	1.0038	1.00438	1.00429	1.00448	1.00457	1.0048	1.00442	1.005	1.00505	1.00484
	339.083	1.0001	1.00001	0.999798	0.999573	0.999401	0.999349	0.999095	0.998666	0.998669	0.998479	0.999272	1.00057	1.00108	1.00209	1.00263	1.00296	1.00322	1.00335	1.00303	1.00344	1.00327	1.00305	1.00325	1.00311	1.00343	1.00284	1.00286	1.00314	1.003	1.00319	1.00264	1.00287	1.00318	1.00345	1.00299	1.0032	1.00348	1.0037	1.00366	1.00418	1.004	1.00426	1.0044	1.00466	1.00434	1.00475	1.00471	1.00461
	339.322	1.00011	0.999976	0.999844	0.999639	0.999452	0.99926	0.999066	0.998642	0.998657	0.998525	0.999118	1.00059	1.00117	1.00207	1.00251	1.00314	1.00296	1.00334	1.00299	1.00334	1.00328	1.00303	1.00318	1.00302	1.00326	1.00269	1.00279	1.003	1.00283	1.00309	1.00253	1.00268	1.00305	1.00326	1.00275	1.00299	1.00326	1.00362	1.00354	1.00403	1.00379	1.00402	1.00418	1.00452	1.00429	1.00447	1.00445	1.00445
	339.561	1.00012	0.999926	0.999872	0.999718	0.999459	0.99921	0.999043	0.99863	0.998595	0.998561	0.998993	1.00059	1.00119	1.00202	1.00247	1.00318	1.00281	1.00316	1.00304	1.0032	1.00326	1.00293	1.00317	1.00301	1.00306	1.00263	1.00269	1.00287	1.00276	1.00289	1.00253	1.00264	1.0029	1.00311	1.0027	1.00292	1.00305	1.00348	1.00346	1.00397	1.00371	1.00384	1.00408	1.00437	1.0043	1.0043	1.0044	1.00442
	339.8	1.00017	0.999896	0.999849	0.999798	0.999451	0.999254	0.999063	0.998589	0.998548	0.998607	0.999043	1.00062	1.00128	1.00201	1.00258	1.00316	1.00297	1.003	1.00312	1.00315	1.00322	1.00293	1.00322	1.00313	1.00297	1.00272	1.00276	1.00281	1.00283	1.00276	1.00257	1.00266	1.00286	1.00318	1.00285	1.00301	1.00311	1.0035	1.00345	1.00398	1.00382	1.00388	1.00419	1.00436	1.0044	1.00432	1.00456	1.00455
	340.04	1.00027	0.999913	0.999828	0.999811	0.999447	0.999345	0.999139	0.998588	0.998611	0.998628	0.999184	1.00069	1.00145	1.00203	1.00274	1.00323	1.00319	1.00301	1.00327	1.00324	1.00326	1.00304	1.00324	1.00331	1.00308	1.00289	1.00303	1.00284	1.00295	1.00287	1.00266	1.00278	1.00295	1.00341	1.00304	1.00324	1.00335	1.00364	1.0035	1.00404	1.00406	1.00405	1.00435	1.00443	1.00453	1.00439	1.00478	1.00472
	340.279	1.00029	0.999939	0.999824	0.99973	0.999369	0.999343	0.999161	0.998619	0.998715	0.998563	0.9992	1.00069	1.00152	1.002	1.00273	1.00329	1.00321	1.00309	1.00343	1.00331	1.00334	1.00303	1.00311	1.00332	1.00317	1.00292	1.00322	1.00287	1.00291	1.00304	1.00268	1.00286	1.003	1.00353	1.003	1.00342	1.00348	1.00357	1.00347	1.00392	1.00417	1.00409	1.00433	1.00441	1.00448	1.00442	1.00492	1.00476
	340.518	1.00015	0.999909	0.999803	0.999652	0.999283	0.999258	0.999103	0.998631	0.998668	0.998456	0.999076	1.00061	1.00142	1.002	1.00261	1.00321	1.00317	1.00315	1.0034	1.00328	1.00327	1.00294	1.00296	1.0032	1.00309	1.00281	1.00312	1.00282	1.00271	1.00304	1.00263	1.00273	1.00287	1.0034	1.00286	1.00335	1.00347	1.00333	1.00339	1.0036	1.0041	1.00401	1.0041	1.00432	1.00426	1.00436	1.0049	1.00466
	340.757	1.00003	0.999859	0.999749	0.999641	0.999338	0.999195	0.999048	0.998635	0.998487	0.998363	0.998929	1.00053	1.00125	1.00209	1.00259	1.00307	1.00312	1.00315	1.00316	1.00313	1.00303	1.00289	1.0029	1.00307	1.00286	1.00267	1.00279	1.00268	1.00257	1.00289	1.00255	1.00253	1.00263	1.00316	1.00283	1.00312	1.00341	1.00325	1.00339	1.00344	1.00391	1.00399	1.0039	1.00429	1.00413	1.0043	1.00476	1.00452
	340.996	1.00005	0.999877	0.999689	0.999627	0.999463	0.999173	0.999018	0.998675	0.998366	0.998294	0.998856	1.00053	1.00115	1.00215	1.00261	1.00292	1.00295	1.00311	1.00295	1.00293	1.00287	1.00289	1.00291	1.00295	1.00266	1.00263	1.00244	1.00254	1.0026	1.00277	1.00252	1.00249	1.00239	1.00302	1.00284	1.003	1.00339	1.00335	1.00341	1.00354	1.00376	1.00395	1.00393	1.00432	1.00419	1.00436	1.00465	1.00446
	341.235	1.00013	0.999926	0.999677	0.999546	0.999462	0.999138	0.998979	0.998728	0.998339	0.998314	0.998902	1.00056	1.00117	1.00214	1.00258	1.00283	1.00278	1.00307	1.00299	1.00288	1.00296	1.00291	1.00302	1.00296	1.00264	1.00271	1.00233	1.00256	1.00263	1.00277	1.00252	1.00258	1.00232	1.00302	1.00286	1.00304	1.00343	1.00339	1.00338	1.00375	1.00382	1.00383	1.00409	1.00437	1.0043	1.00448	1.00463	1.00454
	341.474	1.00013	0.999922	0.999722	0.999479	0.999351	0.999072	0.998923	0.998704	0.998324	0.99837	0.99898	1.00051	1.00119	1.00214	1.00258	1.00281	1.00278	1.00307	1.0032	1.00298	1.00316	1.00289	1.00318	1.0031	1.00277	1.00284	1.00258	1.00266	1.00264	1.00288	1.00254	1.00266	1.00251	1.00305	1.00294	1.00309	1.0035	1.00337	1.00332	1.00398	1.00391	1.00385	1.00418	1.00447	1.00438	1.00465	1.00469	1.00473
	341.713	1.00006	0.999911	0.999774	0.999515	0.999307	0.999051	0.998937	0.998647	0.998358	0.998335	0.998965	1.00036	1.00113	1.00216	1.00265	1.00287	1.00294	1.00309	1.00333	1.00309	1.0033	1.00284	1.00326	1.00319	1.00292	1.00294	1.00295	1.00278	1.00279	1.00309	1.00272	1.00282	1.00284	1.00313	1.00308	1.00321	1.00354	1.00349	1.0034	1.00419	1.00402	1.00411	1.00423	1.00463	1.00462	1.00493	1.00486	1.00501
	341.953	1.00002	0.999922	0.999801	0.999591	0.999356	0.999105	0.999023	0.998646	0.998459	0.998285	0.998848	1.00026	1.00099	1.00212	1.00266	1.00299	1.00311	1.00311	1.00328	1.00321	1.0033	1.00282	1.00334	1.00319	1.00308	1.00307	1.00312	1.00298	1.00306	1.00337	1.00302	1.00312	1.00313	1.00334	1.00326	1.00348	1.00361	1.00379	1.00372	1.00436	1.00433	1.00445	1.00432	1.00485	1.00502	1.00519	1.00516	1.00531
	342.192	1.00003	0.999922	0.999815	0.999607	0.999409	0.999149	0.999039	0.998652	0.998524	0.998315	0.998732	1.00026	1.00091	1.00201	1.00267	1.00304	1.00314	1.00318	1.00316	1.00337	1.00329	1.00297	1.00349	1.00319	1.00326	1.00324	1.0031	1.00323	1.00331	1.00357	1.00319	1.00336	1.00331	1.00358	1.0034	1.00365	1.00379	1.00408	1.004	1.00451	1.00471	1.00472	1.00446	1.00506	1.00532	1.00532	1.00548	1.00555
	342.431	1.00004	0.999935	0.999843	0.99959	0.999438	0.999178	0.998999	0.998651	0.998534	0.998352	0.998794	1.00031	1.001	1.00206	1.00281	1.00297	1.00311	1.00335	1.00321	1.00351	1.00343	1.00331	1.00372	1.00332	1.00348	1.00341	1.00318	1.00343	1.00343	1.00369	1.0033	1.00345	1.00349	1.00377	1.00347	1.00367	1.00404	1.0043	1.00407	1.00463	1.00499	1.00486	1.00468	1.00526	1.00548	1.00539	1.00574	1.00575
	342.67	1.00012	0.999963	0.999894	0.999578	0.999443	0.999261	0.999003	0.998707	0.998544	0.998341	0.99905	1.00046	1.00121	1.00234	1.00301	1.003	1.00317	1.00361	1.00344	1.00352	1.00366	1.00368	1.00395	1.0036	1.00369	1.00359	1.0034	1.00356	1.00345	1.00382	1.00347	1.00357	1.00367	1.00394	1.00353	1.00375	1.00425	1.00449	1.00416	1.00476	1.00514	1.00491	1.0049	1.0054	1.00566	1.00546	1.00593	1.00583
	342.909	1.00029	0.999958	0.999919	0.999569	0.99943	0.999356	0.998993	0.998791	0.998587	0.99834	0.999264	1.00059	1.00145	1.00255	1.00318	1.00318	1.0033	1.00381	1.00366	1.00351	1.00381	1.00381	1.00402	1.00385	1.00378	1.0037	1.00359	1.00367	1.00342	1.00394	1.00354	1.0037	1.00374	1.00409	1.00362	1.00388	1.00434	1.00455	1.00436	1.0049	1.00519	1.00496	1.00507	1.00545	1.00573	1.00554	1.00598	1.00576
	343.148	1.00042	0.999928	0.999886	0.999571	0.999395	0.999365	0.998924	0.9988	0.99865	0.998378	0.999292	1.00056	1.00154	1.00261	1.00326	1.00332	1.00347	1.00381	1.00369	1.00354	1.00379	1.00372	1.00388	1.00384	1.00377	1.00367	1.00368	1.00371	1.00339	1.00396	1.00339	1.00369	1.00369	1.00413	1.00369	1.00386	1.0043	1.00442	1.00446	1.00494	1.00507	1.00494	1.00517	1.0054	1.00558	1.00559	1.00588	1.00562
	343.387	1.00037	0.999899	0.999822	0.999569	0.999324	0.999281	0.998874	0.998712	0.998627	0.998378	0.99918	1.00045	1.00145	1.00262	1.00324	1.00338	1.00366	1.0037	1.0036	1.00352	1.00361	1.00353	1.00359	1.00358	1.00373	1.00343	1.00356	1.00362	1.00331	1.00382	1.00318	1.0035	1.00362	1.004	1.00359	1.00376	1.00415	1.00421	1.00433	1.00486	1.0048	1.0048	1.00513	1.00528	1.00537	1.00548	1.00572	1.00548
	343.626	1.00026	0.999881	0.999775	0.999567	0.999287	0.999227	0.998915	0.998603	0.99851	0.998357	0.999061	1.00044	1.00135	1.00256	1.00322	1.00347	1.00372	1.00368	1.00354	1.00348	1.00339	1.00338	1.00336	1.00333	1.00365	1.00312	1.00336	1.00347	1.00319	1.0036	1.00315	1.00331	1.0035	1.00382	1.00344	1.00371	1.00403	1.00408	1.00413	1.0047	1.00461	1.00466	1.00497	1.00523	1.00521	1.00529	1.00557	1.00537
	343.866	1.0002	0.999898	0.999779	0.999598	0.999351	0.999272	0.999034	0.998546	0.998443	0.998454	0.999021	1.00056	1.0014	1.00247	1.00319	1.00353	1.00366	1.00372	1.00353	1.00346	1.00331	1.0034	1.00333	1.00325	1.00354	1.00298	1.0033	1.0033	1.00314	1.00347	1.00329	1.00325	1.00335	1.00369	1.00347	1.00368	1.00403	1.00407	1.00402	1.00452	1.00462	1.00459	1.00482	1.00525	1.00513	1.00518	1.00547	1.00528
	344.105	1.00014	0.999938	0.999825	0.999611	0.999437	0.999272	0.999122	0.998588	0.998443	0.998586	0.999002	1.00067	1.00145	1.00247	1.00306	1.00343	1.00363	1.00364	1.00354	1.00337	1.00337	1.00339	1.00334	1.00325	1.00345	1.00307	1.00326	1.00321	1.00314	1.00346	1.00342	1.00321	1.00324	1.00357	1.00358	1.00365	1.004	1.00398	1.00389	1.00439	1.00458	1.00458	1.00471	1.00514	1.00512	1.00521	1.00544	1.00516
	344.344	1.00009	0.999961	0.999885	0.999568	0.999446	0.99915	0.999114	0.998697	0.998394	0.998542	0.998996	1.00069	1.00141	1.00246	1.00294	1.00326	1.00362	1.0035	1.00349	1.00327	1.0035	1.00323	1.00327	1.00323	1.00336	1.00317	1.00309	1.00331	1.00312	1.00346	1.0033	1.00311	1.00315	1.0035	1.00354	1.00356	1.00383	1.00375	1.00373	1.00425	1.00435	1.00451	1.00462	1.00485	1.00501	1.00521	1.00539	1.00501
	344.583	1.00004	0.999951	0.999913	0.999533	0.999402	0.999038	0.999034	0.998729	0.998308	0.998351	0.999001	1.00063	1.00133	1.00233	1.00288	1.00314	1.00349	1.00338	1.00337	1.00321	1.00357	1.00306	1.00321	1.00317	1.00322	1.00306	1.0029	1.00333	1.003	1.00337	1.00291	1.00294	1.00296	1.00339	1.00335	1.0034	1.00363	1.00359	1.00364	1.00404	1.00415	1.0043	1.00458	1.00455	1.00485	1.00502	1.00516	1.00487
	344.822	0.99994	0.999932	0.999838	0.999533	0.999328	0.999033	0.998928	0.998622	0.998307	0.998157	0.998901	1.00049	1.00123	1.00212	1.0027	1.00306	1.00323	1.00321	1.00327	1.00308	1.00345	1.00296	1.00315	1.00304	1.00302	1.00284	1.00278	1.003	1.00279	1.00325	1.00251	1.0027	1.00274	1.00325	1.00315	1.00318	1.00349	1.00354	1.00354	1.00387	1.00408	1.0041	1.00457	1.00435	1.00476	1.00477	1.00489	1.00476
	345.061	0.999916	0.999949	0.999737	0.999589	0.999287	0.999122	0.998924	0.998562	0.998399	0.998099	0.998791	1.00037	1.00115	1.00201	1.00251	1.0031	1.00311	1.00312	1.00328	1.00295	1.00333	1.00303	1.00311	1.00294	1.00299	1.00284	1.00285	1.00278	1.00276	1.00326	1.00247	1.00259	1.00277	1.00332	1.00316	1.00316	1.00355	1.0036	1.00353	1.00395	1.00418	1.00421	1.00465	1.0045	1.00488	1.00482	1.00487	1.00488
	345.3	1.00014	1.00001	0.999777	0.999725	0.999401	0.999278	0.99907	0.998705	0.998515	0.998282	0.998927	1.00044	1.00128	1.00217	1.00258	1.0033	1.00337	1.00338	1.00356	1.00314	1.00349	1.00335	1.00333	1.00313	1.00329	1.00317	1.00317	1.00311	1.00313	1.00356	1.00288	1.0029	1.00314	1.00377	1.00352	1.00356	1.0039	1.00396	1.00391	1.0044	1.00461	1.00473	1.00499	1.00511	1.00535	1.00532	1.00532	1.00532
	345.539	1.00045	1.00007	0.999921	0.999827	0.999541	0.999446	0.999176	0.998891	0.998608	0.998518	0.999261	1.0006	1.00155	1.00249	1.00282	1.00357	1.00377	1.00386	1.004	1.00364	1.00386	1.00376	1.00378	1.00354	1.00371	1.00359	1.00354	1.0037	1.00359	1.00403	1.00348	1.00351	1.00357	1.00436	1.004	1.0041	1.00439	1.00459	1.00456	1.00501	1.00518	1.00536	1.00544	1.0058	1.00592	1.00589	1.00593	1.00585
	345.779	1.00051	1.00007	0.999971	0.999781	0.99948	0.999484	0.999141	0.998898	0.998618	0.998516	0.99944	1.00066	1.00171	1.0027	1.00301	1.00373	1.00386	1.00412	1.00417	1.00397	1.00405	1.00396	1.00406	1.00386	1.0039	1.00381	1.00377	1.00401	1.00381	1.00428	1.00389	1.00393	1.00383	1.00468	1.00425	1.00438	1.00473	1.00499	1.00503	1.00545	1.00544	1.0057	1.00565	1.00613	1.00621	1.00616	1.00625	1.00619
	346.018	1.00027	1.00001	0.999887	0.999661	0.999291	0.999341	0.999064	0.998777	0.998522	0.998351	0.999288	1.00059	1.00165	1.00269	1.00305	1.0037	1.00368	1.00402	1.00398	1.00394	1.00398	1.00394	1.00395	1.00392	1.00385	1.00379	1.00385	1.00391	1.00377	1.0042	1.00394	1.00392	1.00391	1.00458	1.00417	1.00435	1.00479	1.00495	1.00514	1.00554	1.00535	1.00565	1.00559	1.0061	1.00621	1.0062	1.00626	1.00632
	346.257	1.00006	0.999978	0.999815	0.99961	0.999169	0.999177	0.999022	0.998732	0.998428	0.998308	0.999038	1.00054	1.00148	1.00262	1.00303	1.00359	1.00358	1.00385	1.00378	1.00387	1.00392	1.00393	1.00374	1.00389	1.00387	1.00372	1.00376	1.00375	1.00371	1.00405	1.00376	1.00378	1.00394	1.00438	1.00399	1.00422	1.00471	1.00485	1.00503	1.00546	1.00524	1.00544	1.00554	1.00599	1.00614	1.00618	1.00621	1.00637
	346.496	1.00014	1.00002	0.999836	0.999646	0.999221	0.99914	0.999069	0.998856	0.998452	0.998445	0.999055	1.00065	1.00145	1.00266	1.00313	1.00361	1.00369	1.00386	1.00382	1.00402	1.00401	1.00407	1.00379	1.00393	1.00402	1.00377	1.00364	1.00385	1.00387	1.004	1.00364	1.00385	1.00403	1.00446	1.00402	1.00429	1.00473	1.00493	1.00494	1.00549	1.00523	1.00536	1.00568	1.00597	1.00608	1.00619	1.00628	1.00637
	346.735	1.00031	1.0001	0.999902	0.999673	0.999397	0.999213	0.999161	0.999015	0.998554	0.998588	0.999327	1.00084	1.00152	1.00282	1.00332	1.00374	1.00382	1.00399	1.00386	1.00415	1.00407	1.00418	1.00399	1.004	1.00407	1.00388	1.00358	1.00397	1.00412	1.00396	1.00363	1.00396	1.00406	1.00464	1.0042	1.00445	1.00482	1.005	1.00486	1.0056	1.0052	1.00541	1.00579	1.00591	1.00602	1.00617	1.00635	1.00632
	346.974	1.0003	1.00015	0.999937	0.999667	0.999516	0.999298	0.999169	0.998995	0.998608	0.998615	0.999459	1.00089	1.00156	1.00289	1.00331	1.00375	1.00378	1.00404	1.00376	1.00399	1.00389	1.00401	1.00399	1.00397	1.00388	1.00383	1.00354	1.00381	1.00408	1.00376	1.00354	1.00384	1.00391	1.0046	1.00422	1.00435	1.00473	1.00487	1.00465	1.00552	1.00511	1.00538	1.00566	1.00569	1.0059	1.00604	1.00617	1.00619
	347.213	1.00028	1.00011	0.999928	0.999678	0.999521	0.999341	0.99912	0.998811	0.998582	0.99855	0.999317	1.0008	1.00162	1.00283	1.00307	1.00359	1.00362	1.004	1.00363	1.00367	1.00364	1.00372	1.00376	1.00387	1.00361	1.00369	1.00349	1.00349	1.00377	1.00355	1.0034	1.00365	1.00369	1.00439	1.00413	1.00411	1.00446	1.00463	1.00442	1.00525	1.00505	1.00525	1.00542	1.00552	1.00576	1.00588	1.00587	1.00603
	347.452	1.0004	1.00008	0.999921	0.9997	0.999479	0.99934	0.99912	0.998651	0.998548	0.998463	0.999199	1.00071	1.00173	1.00278	1.00291	1.00347	1.00356	1.00394	1.00363	1.00361	1.00355	1.00364	1.00355	1.0038	1.00348	1.00368	1.00351	1.00333	1.00361	1.00358	1.00338	1.00363	1.00357	1.00426	1.00415	1.00403	1.00433	1.00446	1.00434	1.00502	1.00506	1.00519	1.00525	1.00562	1.00572	1.00579	1.0058	1.00605
	347.692	1.00048	1.00009	0.999913	0.999715	0.999421	0.999326	0.999155	0.998583	0.9985	0.998448	0.999246	1.00066	1.00176	1.00279	1.00297	1.00345	1.00364	1.00383	1.00371	1.00379	1.00364	1.00372	1.00353	1.00375	1.00352	1.00374	1.00356	1.00338	1.00369	1.0038	1.00346	1.00372	1.00365	1.00423	1.00419	1.00411	1.00446	1.00445	1.00442	1.00505	1.0051	1.00523	1.00522	1.00586	1.00581	1.0058	1.00602	1.00622
	347.931	1.00038	1.00008	0.999842	0.999708	0.999343	0.999318	0.999164	0.998533	0.9984	0.998511	0.999232	1.00059	1.00165	1.00273	1.00306	1.00337	1.00367	1.00367	1.00371	1.00387	1.00376	1.00362	1.00353	1.0037	1.00362	1.00373	1.00354	1.00343	1.00371	1.00397	1.00346	1.00376	1.00382	1.00415	1.00406	1.0042	1.00459	1.00455	1.00452	1.00525	1.0051	1.0053	1.00529	1.00594	1.0059	1.0059	1.0063	1.00627
	348.17	1.00021	1.00007	0.999763	0.999671	0.99928	0.999294	0.999145	0.998501	0.998337	0.998533	0.999077	1.00054	1.00148	1.0026	1.0031	1.00334	1.00355	1.00362	1.0036	1.00377	1.00383	1.00343	1.00353	1.00372	1.00372	1.0037	1.00352	1.0035	1.00366	1.004	1.00342	1.0038	1.0039	1.00408	1.00392	1.00427	1.00461	1.00465	1.00461	1.00541	1.00515	1.00539	1.00539	1.00591	1.00594	1.006	1.00646	1.00623
	348.409	1.00022	1.00009	0.999777	0.999658	0.999306	0.999277	0.999134	0.998576	0.998403	0.998449	0.999017	1.00064	1.00146	1.00261	1.00322	1.00348	1.0036	1.00379	1.00363	1.00378	1.00394	1.00347	1.00372	1.00387	1.00388	1.00378	1.00365	1.0037	1.00381	1.00407	1.00355	1.004	1.00399	1.00421	1.00402	1.0044	1.0047	1.00478	1.00483	1.00555	1.00534	1.00554	1.00561	1.00599	1.006	1.00611	1.00656	1.00626
	348.648	1.00036	1.00011	0.999834	0.999676	0.999393	0.99926	0.999124	0.998686	0.99848	0.998326	0.999122	1.00072	1.00157	1.0027	1.00332	1.00363	1.00389	1.00401	1.00382	1.00387	1.00409	1.00363	1.00394	1.00403	1.00405	1.00385	1.00378	1.00388	1.00407	1.00421	1.00382	1.00417	1.00406	1.00442	1.00427	1.0045	1.00473	1.00488	1.005	1.00562	1.00548	1.00559	1.00593	1.00609	1.00604	1.00622	1.00654	1.00628
	348.887	1.00037	1.00006	0.999847	0.999652	0.999428	0.999183	0.999056	0.998652	0.998433	0.998273	0.999217	1.0006	1.00164	1.00267	1.00317	1.00365	1.00403	1.00403	1.0039	1.00385	1.00409	1.00364	1.00389	1.00401	1.00399	1.00369	1.00369	1.00384	1.00406	1.00418	1.00381	1.00408	1.00393	1.00441	1.00432	1.00441	1.00452	1.0048	1.00491	1.00547	1.00532	1.00544	1.00603	1.00593	1.00595	1.0062	1.00629	1.00619
	349.126	1.00024	0.999999	0.99981	0.99959	0.999372	0.999105	0.998955	0.998494	0.998345	0.998308	0.999203	1.00039	1.00162	1.00255	1.00292	1.00356	1.0039	1.00394	1.00377	1.00377	1.00389	1.00349	1.00369	1.00381	1.00373	1.00345	1.00347	1.00366	1.00377	1.00393	1.00352	1.00385	1.0037	1.00418	1.00406	1.0042	1.00429	1.00458	1.0047	1.00515	1.00502	1.00517	1.00581	1.00562	1.00573	1.00595	1.00596	1.00601
	349.365	1.00017	0.999963	0.999773	0.999559	0.999296	0.999098	0.998926	0.998389	0.998323	0.998334	0.999127	1.00034	1.0015	1.00245	1.00283	1.00346	1.00372	1.00387	1.00362	1.00375	1.00369	1.00337	1.00354	1.00362	1.00356	1.00339	1.0034	1.00354	1.00351	1.00372	1.00338	1.0037	1.00352	1.00402	1.00379	1.00405	1.0043	1.00442	1.0046	1.00496	1.00485	1.00499	1.00554	1.0055	1.00552	1.00572	1.00579	1.00587
	349.605	1.00023	0.999968	0.999787	0.999598	0.999279	0.999131	0.998975	0.998436	0.998342	0.998309	0.999057	1.00046	1.00142	1.0024	1.00289	1.0034	1.00359	1.00387	1.00364	1.00375	1.0036	1.00345	1.00349	1.00354	1.00352	1.0035	1.00353	1.00357	1.00351	1.00371	1.00346	1.00376	1.00352	1.00403	1.00376	1.00407	1.00445	1.00443	1.00465	1.00509	1.00484	1.00509	1.00545	1.00561	1.0055	1.00578	1.00586	1.00587
	349.844	1.00032	0.999999	0.999827	0.99965	0.9993	0.999157	0.999039	0.99855	0.998366	0.998289	0.998993	1.00063	1.00144	1.00241	1.003	1.00344	1.0035	1.0039	1.00374	1.00374	1.00361	1.00369	1.00356	1.00355	1.00353	1.00364	1.00366	1.00367	1.00378	1.00387	1.00356	1.00397	1.00371	1.00411	1.00393	1.0042	1.0046	1.00459	1.00479	1.00535	1.00497	1.00534	1.00552	1.00571	1.00561	1.00598	1.00603	1.00598
	350.083	1.00024	0.99998	0.999828	0.999618	0.999267	0.999101	0.999063	0.998549	0.998347	0.998272	0.998887	1.00069	1.00144	1.00235	1.00301	1.00346	1.00347	1.00387	1.00376	1.00365	1.00363	1.00379	1.00364	1.00358	1.00358	1.00366	1.00361	1.0037	1.00402	1.00402	1.00354	1.00408	1.00383	1.00426	1.00406	1.0042	1.00469	1.00476	1.00484	1.00543	1.00513	1.00548	1.00554	1.0057	1.00567	1.00602	1.0061	1.00602
	350.322	1.00006	0.999921	0.999812	0.999514	0.999192	0.998981	0.999039	0.998457	0.998312	0.998233	0.998795	1.0006	1.00143	1.00227	1.0029	1.00339	1.00352	1.00377	1.00375	1.00348	1.0036	1.00369	1.00369	1.00365	1.00368	1.00362	1.00351	1.00369	1.00408	1.00402	1.00347	1.00406	1.00387	1.00445	1.00408	1.00413	1.00468	1.0048	1.00482	1.00538	1.00528	1.00554	1.00552	1.00574	1.00573	1.00597	1.00612	1.00603
	350.561	1.00005	0.999914	0.999827	0.999452	0.999173	0.998986	0.999047	0.99848	0.998352	0.998238	0.998855	1.00055	1.00149	1.00231	1.00293	1.00337	1.00366	1.00377	1.00388	1.00353	1.00367	1.00371	1.00379	1.00385	1.00385	1.00371	1.00359	1.00385	1.00418	1.00406	1.00359	1.00423	1.0041	1.00471	1.00421	1.00431	1.00475	1.00489	1.00493	1.00546	1.00551	1.0057	1.0057	1.00592	1.00599	1.00607	1.00636	1.00631
	350.8	1.00018	0.999924	0.999826	0.999478	0.999204	0.999107	0.999076	0.998586	0.998362	0.998283	0.998976	1.00059	1.00151	1.00247	1.00313	1.00344	1.00374	1.0039	1.00399	1.00384	1.00377	1.00388	1.00389	1.00405	1.004	1.0039	1.00371	1.0041	1.00431	1.00427	1.00388	1.0045	1.00437	1.0049	1.00443	1.00467	1.00492	1.00508	1.00512	1.00563	1.00577	1.00592	1.00596	1.0061	1.00633	1.00629	1.00667	1.00673
	351.039	1.00021	0.999897	0.999788	0.999551	0.99923	0.99912	0.999033	0.998604	0.998289	0.998319	0.998995	1.00059	1.00141	1.00264	1.0033	1.00351	1.0037	1.00397	1.00393	1.00403	1.00383	1.00394	1.00392	1.00405	1.00403	1.00392	1.00369	1.00422	1.00428	1.00447	1.00408	1.00452	1.00445	1.00491	1.00455	1.00483	1.00501	1.00521	1.00516	1.00571	1.00585	1.00603	1.00603	1.00616	1.0065	1.00642	1.00675	1.00692
	351.279	1.00013	0.999883	0.999772	0.999599	0.999259	0.999031	0.998984	0.998552	0.998315	0.998372	0.998998	1.00053	1.00131	1.00275	1.00335	1.00356	1.00365	1.00395	1.00386	1.004	1.0039	1.00389	1.00394	1.00394	1.00397	1.00376	1.00364	1.00418	1.00407	1.0045	1.0041	1.00436	1.00438	1.00482	1.00458	1.00476	1.00499	1.00527	1.00506	1.00571	1.00574	1.00605	1.00596	1.00623	1.00642	1.00644	1.00667	1.00684
	351.518	1.00004	0.999875	0.999762	0.999554	0.999282	0.999012	0.99899	0.99847	0.998422	0.998346	0.99902	1.00039	1.00127	1.00282	1.00326	1.0036	1.00356	1.00386	1.00382	1.00393	1.00391	1.00384	1.00387	1.00381	1.00389	1.00355	1.00354	1.004	1.00379	1.0043	1.00397	1.0042	1.00419	1.00463	1.00452	1.00457	1.00488	1.00524	1.00491	1.00561	1.00559	1.00598	1.00587	1.00625	1.00621	1.0064	1.00658	1.00663
	351.757	0.999953	0.999848	0.999739	0.999483	0.999273	0.999073	0.998989	0.998397	0.998419	0.998174	0.998954	1.00027	1.00125	1.00284	1.00308	1.00359	1.00344	1.00378	1.00384	1.00384	1.00384	1.00381	1.00374	1.00366	1.00378	1.0034	1.00339	1.00375	1.00357	1.004	1.00376	1.004	1.00394	1.0044	1.00431	1.00431	1.00469	1.00507	1.0048	1.00544	1.00551	1.00574	1.00581	1.00613	1.00607	1.00629	1.00648	1.00635
	351.996	0.9999	0.999855	0.999716	0.999503	0.999218	0.9991	0.998949	0.998377	0.99831	0.997994	0.998818	1.00028	1.00125	1.00282	1.00292	1.00346	1.00343	1.0037	1.00387	1.00369	1.00371	1.00367	1.00364	1.00354	1.00362	1.00336	1.00334	1.00358	1.00348	1.00379	1.00359	1.00376	1.00378	1.00422	1.00413	1.00413	1.00451	1.00483	1.00474	1.00531	1.00548	1.0055	1.00574	1.00595	1.00598	1.00612	1.00636	1.00613
	352.235	0.999875	0.999897	0.999683	0.999569	0.999135	0.999052	0.998892	0.998361	0.998242	0.997921	0.998755	1.00034	1.00125	1.00276	1.0028	1.00331	1.00347	1.00364	1.00375	1.0035	1.00354	1.00341	1.00354	1.00344	1.00345	1.00337	1.00339	1.00348	1.00342	1.00372	1.00353	1.00361	1.00374	1.00412	1.00406	1.0041	1.00443	1.00463	1.00466	1.00523	1.00543	1.00542	1.00565	1.00578	1.00582	1.00598	1.00618	1.006
	352.474	0.999958	0.999922	0.999679	0.999587	0.999102	0.998994	0.998841	0.998368	0.998307	0.997977	0.998866	1.0004	1.00129	1.00271	1.00279	1.00333	1.00354	1.00365	1.00363	1.00341	1.00347	1.00332	1.0035	1.00338	1.00345	1.00332	1.00343	1.00344	1.00339	1.00378	1.00361	1.00363	1.00377	1.00413	1.004	1.00418	1.00445	1.00461	1.00459	1.00522	1.00537	1.00544	1.00563	1.00576	1.00567	1.00593	1.00605	1.00596
	352.713	1.0001	0.999933	0.99971	0.999558	0.999149	0.998973	0.998796	0.998434	0.998389	0.998081	0.999019	1.00054	1.00145	1.00272	1.00293	1.00353	1.00366	1.00368	1.0037	1.00347	1.00355	1.00337	1.0036	1.00341	1.00358	1.00323	1.00341	1.00351	1.00347	1.00393	1.00378	1.00377	1.00377	1.00424	1.004	1.00431	1.00454	1.0047	1.00458	1.0053	1.00532	1.00542	1.00572	1.00589	1.00563	1.00598	1.00608	1.00604
	352.952	1.00009	0.999981	0.999723	0.999554	0.999231	0.999003	0.998772	0.998492	0.998357	0.998175	0.999032	1.00066	1.00158	1.00273	1.00308	1.00368	1.0037	1.00372	1.00376	1.00354	1.00375	1.00342	1.00367	1.0035	1.00361	1.00326	1.00335	1.00361	1.00358	1.00407	1.00385	1.00382	1.00376	1.00432	1.00414	1.00439	1.00457	1.00472	1.00456	1.00539	1.00528	1.00539	1.00573	1.00598	1.00566	1.00607	1.00617	1.00611
	353.192	1.00004	1.00005	0.999726	0.999608	0.999325	0.999075	0.998819	0.99852	0.998266	0.998291	0.998953	1.00062	1.00157	1.00265	1.00312	1.00371	1.00369	1.00382	1.00372	1.00358	1.00395	1.00353	1.00368	1.00354	1.00351	1.00337	1.00331	1.00364	1.00363	1.00412	1.00384	1.00369	1.00384	1.0043	1.00429	1.00445	1.00455	1.00469	1.00456	1.0054	1.00524	1.00544	1.00567	1.00593	1.00574	1.00615	1.00624	1.00614
	353.431	1.00013	1.00007	0.999745	0.999665	0.999409	0.99915	0.998889	0.998531	0.998222	0.998388	0.998922	1.00044	1.00149	1.00253	1.00308	1.00371	1.00365	1.00393	1.0037	1.00364	1.004	1.00367	1.00364	1.00343	1.00345	1.00342	1.00335	1.0036	1.0036	1.00406	1.00384	1.00359	1.00392	1.00425	1.00432	1.00447	1.00458	1.00471	1.00464	1.00532	1.00516	1.00555	1.0057	1.00589	1.00581	1.00614	1.00628	1.00617
	353.67	1.00034	1.00006	0.999808	0.999728	0.999478	0.999235	0.998953	0.99857	0.998318	0.998446	0.99902	1.00043	1.00152	1.00261	1.00315	1.00384	1.00369	1.004	1.00379	1.00376	1.00401	1.00382	1.00363	1.00351	1.0036	1.00356	1.00354	1.00369	1.00368	1.00405	1.00385	1.00379	1.00401	1.0044	1.00432	1.00446	1.00478	1.00486	1.00484	1.00531	1.00519	1.00573	1.0059	1.00603	1.00594	1.00615	1.00643	1.00632
	353.909	1.00045	1.00006	0.999889	0.99979	0.999503	0.999294	0.999019	0.998655	0.998471	0.998512	0.999108	1.00062	1.00164	1.00287	1.00342	1.00403	1.00388	1.00409	1.00399	1.00388	1.00415	1.00403	1.00372	1.00392	1.00393	1.00388	1.00385	1.00393	1.00393	1.00419	1.00386	1.00417	1.00426	1.00476	1.00443	1.00459	1.00514	1.00511	1.00515	1.00547	1.00546	1.00605	1.00614	1.00634	1.00625	1.00631	1.00674	1.00664
	354.148	1.00033	1.00003	0.999904	0.999739	0.999374	0.999223	0.998986	0.998672	0.998435	0.99848	0.998995	1.00066	1.00165	1.00293	1.00357	1.00397	1.00397	1.00404	1.00406	1.00388	1.00416	1.00405	1.00377	1.00424	1.00416	1.00406	1.00393	1.00411	1.00409	1.00436	1.00384	1.00436	1.00441	1.0049	1.00455	1.00472	1.00537	1.00525	1.00535	1.00564	1.00572	1.00621	1.00616	1.00652	1.00649	1.00649	1.00702	1.0069
	354.387	1.00012	0.999977	0.999858	0.999593	0.999157	0.999078	0.998843	0.99858	0.998242	0.998297	0.998831	1.00044	1.00151	1.00271	1.00348	1.00372	1.00379	1.00387	1.00387	1.00386	1.00395	1.00386	1.00371	1.00419	1.00413	1.00397	1.00378	1.00412	1.00402	1.00446	1.00385	1.00436	1.00436	1.00477	1.00454	1.00465	1.00535	1.00526	1.0053	1.00576	1.00585	1.00605	1.00601	1.00644	1.00652	1.00659	1.0071	1.007
	354.626	1.00007	0.999965	0.999803	0.999511	0.999071	0.999	0.998771	0.998476	0.998149	0.998164	0.998832	1.00029	1.00142	1.00251	1.0034	1.00364	1.00363	1.0038	1.00379	1.00399	1.00385	1.00377	1.00375	1.00404	1.00402	1.00382	1.00376	1.00411	1.00399	1.00455	1.00399	1.0044	1.00445	1.00473	1.00455	1.00456	1.00529	1.00536	1.00534	1.00589	1.00602	1.00588	1.00605	1.00639	1.00657	1.00672	1.00713	1.00706
	354.865	1.00017	0.999996	0.999771	0.999544	0.99916	0.999014	0.998863	0.998445	0.998242	0.998201	0.998975	1.00036	1.00154	1.00259	1.0035	1.00371	1.00375	1.00392	1.00403	1.00421	1.00398	1.00396	1.00406	1.00407	1.00408	1.00386	1.00403	1.00425	1.00417	1.00468	1.0042	1.00458	1.00469	1.00494	1.00478	1.00469	1.00536	1.00562	1.00564	1.00606	1.00626	1.006	1.00638	1.00664	1.00678	1.00702	1.00731	1.00718
	355.105	1.00032	1.00005	0.999782	0.999602	0.99931	0.999097	0.998986	0.998477	0.998392	0.998289	0.999135	1.00054	1.00176	1.00278	1.00358	1.00379	1.00402	1.00411	1.00433	1.00437	1.00422	1.00425	1.00437	1.00421	1.00432	1.00407	1.00435	1.00449	1.00445	1.00484	1.00433	1.00482	1.00485	1.0052	1.00509	1.00493	1.00541	1.00583	1.00596	1.0063	1.00647	1.00637	1.00674	1.00698	1.00703	1.00741	1.00759	1.0073
	355.344	1.00041	1.00007	0.99979	0.999602	0.999407	0.999168	0.998985	0.998486	0.998416	0.998315	0.999187	1.0006	1.00182	1.00282	1.00342	1.00384	1.00404	1.00423	1.00438	1.00432	1.00437	1.00435	1.00433	1.00427	1.0044	1.0041	1.00446	1.00461	1.00454	1.00494	1.00433	1.00488	1.00481	1.00529	1.00518	1.00507	1.00533	1.00576	1.006	1.00645	1.00651	1.00665	1.00685	1.00702	1.0071	1.00754	1.00764	1.00735
	355.583	1.0003	1.00002	0.999759	0.99954	0.99938	0.999134	0.998894	0.99844	0.998306	0.998288	0.999096	1.00045	1.00164	1.00268	1.00322	1.00377	1.00377	1.00416	1.00415	1.0041	1.00426	1.00415	1.00396	1.00419	1.00418	1.00387	1.00427	1.00443	1.0044	1.00487	1.00426	1.00462	1.00462	1.00513	1.00496	1.00502	1.00516	1.00551	1.00573	1.00634	1.00631	1.00663	1.00663	1.00674	1.00683	1.00725	1.00733	1.00727
	355.822	1.00011	0.999975	0.999736	0.999513	0.999284	0.999048	0.998853	0.998392	0.998238	0.998258	0.99896	1.00029	1.00142	1.00256	1.0032	1.00361	1.00355	1.00394	1.00388	1.00398	1.00402	1.00381	1.00365	1.00411	1.0039	1.0037	1.00399	1.00413	1.00419	1.00463	1.0042	1.00425	1.00447	1.00493	1.00467	1.00487	1.00505	1.00529	1.00538	1.00603	1.006	1.00637	1.00633	1.00643	1.00646	1.00682	1.007	1.00706
	356.061	1.00006	0.999991	0.999754	0.999598	0.999236	0.999035	0.998897	0.998407	0.998301	0.998243	0.998938	1.00033	1.00136	1.00261	1.0033	1.0036	1.00361	1.00383	1.0038	1.00404	1.0039	1.00363	1.00361	1.00411	1.00385	1.00375	1.00384	1.00399	1.00408	1.00439	1.00416	1.00407	1.00449	1.00484	1.00456	1.00482	1.00517	1.00524	1.00523	1.00578	1.00579	1.00612	1.0063	1.0064	1.00632	1.0066	1.00689	1.00682
	356.3	1.00014	1.00003	0.999803	0.999735	0.999261	0.999093	0.998925	0.998492	0.998429	0.99827	0.998999	1.00047	1.00151	1.00277	1.00344	1.00373	1.00384	1.00391	1.00394	1.00416	1.00391	1.00379	1.0038	1.00408	1.00403	1.00395	1.00388	1.00411	1.00413	1.00433	1.00419	1.00416	1.00461	1.00483	1.00456	1.00493	1.00536	1.00538	1.00531	1.00581	1.00579	1.00601	1.00652	1.00656	1.00639	1.00664	1.00697	1.00669
	356.539	1.00023	1.00006	0.999869	0.999811	0.999323	0.999158	0.9989	0.998585	0.998505	0.998315	0.99899	1.00056	1.00175	1.00289	1.00361	1.00382	1.00395	1.004	1.00409	1.00418	1.00392	1.00403	1.00401	1.00405	1.00415	1.00412	1.00402	1.00429	1.0042	1.00442	1.00415	1.00441	1.00469	1.00476	1.00461	1.00495	1.00539	1.00552	1.0054	1.00604	1.00588	1.006	1.00672	1.00668	1.00653	1.00672	1.00708	1.00669
	356.778	1.0002	1.00005	0.999913	0.999743	0.999381	0.999219	0.998892	0.998619	0.99845	0.998275	0.998893	1.00053	1.00186	1.00287	1.00369	1.00381	1.0039	1.00396	1.00407	1.00402	1.00389	1.0041	1.00413	1.00411	1.00411	1.00412	1.00412	1.00434	1.00415	1.00452	1.00398	1.00465	1.00464	1.00471	1.00469	1.0048	1.0053	1.00551	1.00543	1.00615	1.00584	1.00608	1.00672	1.00667	1.00661	1.00671	1.00714	1.00681
	357.018	1.00001	1.00002	0.999892	0.999567	0.999344	0.999225	0.998903	0.998567	0.998328	0.998178	0.998752	1.00043	1.00182	1.00278	1.00356	1.00375	1.0038	1.00386	1.00393	1.00378	1.00383	1.004	1.00413	1.00416	1.00408	1.00399	1.00408	1.00427	1.00411	1.00453	1.00392	1.00472	1.00451	1.00475	1.00476	1.00471	1.00521	1.00541	1.00544	1.00603	1.00579	1.00618	1.00656	1.00667	1.00659	1.00665	1.00721	1.00696
	357.257	0.999872	1.00001	0.999854	0.999493	0.999254	0.999167	0.998913	0.998502	0.99828	0.998136	0.998715	1.00037	1.00168	1.00277	1.00336	1.0037	1.00375	1.00393	1.00392	1.00371	1.00378	1.00391	1.00411	1.00413	1.00411	1.00397	1.00398	1.00422	1.00417	1.00446	1.00406	1.00461	1.00453	1.00488	1.00481	1.00478	1.00522	1.00542	1.00551	1.00594	1.00591	1.00625	1.00649	1.00672	1.0066	1.00665	1.00731	1.0071
	357.496	1.00004	1.00004	0.999888	0.999622	0.999255	0.999183	0.998944	0.998531	0.998343	0.998182	0.998847	1.00051	1.00155	1.00287	1.00334	1.00374	1.00381	1.0042	1.00411	1.00387	1.00379	1.00397	1.00418	1.00415	1.00417	1.00413	1.00403	1.00435	1.00436	1.00453	1.00428	1.00452	1.00477	1.00507	1.00492	1.00492	1.00536	1.00559	1.00571	1.00614	1.00618	1.00641	1.00669	1.00685	1.00673	1.00684	1.00745	1.0073
	357.735	1.00029	1.00006	0.999949	0.999762	0.999301	0.999274	0.998968	0.998563	0.998393	0.998217	0.998945	1.00068	1.00153	1.00294	1.0034	1.00382	1.0039	1.00438	1.00424	1.00405	1.00383	1.00409	1.00426	1.00424	1.00422	1.0043	1.00417	1.00453	1.00454	1.00474	1.00442	1.00455	1.00497	1.00526	1.00505	1.005	1.00552	1.00576	1.00586	1.00647	1.00641	1.00665	1.00695	1.00704	1.00691	1.0071	1.00755	1.00741
	357.974	1.00034	1.00003	0.999932	0.999734	0.999287	0.999271	0.99895	0.998463	0.998332	0.9981	0.998909	1.00064	1.00157	1.0029	1.00336	1.00382	1.00391	1.00423	1.00412	1.00407	1.0039	1.00413	1.00422	1.00423	1.0042	1.00429	1.00425	1.00455	1.00459	1.00479	1.00442	1.00465	1.0049	1.00529	1.00509	1.00505	1.00556	1.00577	1.00583	1.00655	1.00646	1.00677	1.00694	1.00711	1.00695	1.00721	1.0075	1.00732
	358.213	1.00029	0.999958	0.999847	0.999595	0.999248	0.999158	0.998875	0.998324	0.998247	0.997881	0.998811	1.00044	1.0015	1.00282	1.00331	1.00372	1.00389	1.00404	1.00392	1.00407	1.004	1.00412	1.00419	1.00414	1.00421	1.00421	1.0043	1.00442	1.00465	1.00468	1.00436	1.00469	1.00471	1.00514	1.00507	1.00512	1.00554	1.00568	1.00572	1.00641	1.00642	1.0067	1.00676	1.00701	1.00688	1.00723	1.0074	1.00728
	358.452	1.00024	0.999929	0.999763	0.999465	0.99926	0.999068	0.998789	0.99826	0.998255	0.997798	0.998721	1.00028	1.00141	1.00274	1.00331	1.00373	1.00387	1.00409	1.00387	1.00417	1.00412	1.0041	1.00423	1.00416	1.00433	1.00421	1.00438	1.00432	1.00471	1.0046	1.00437	1.00467	1.00462	1.00504	1.00507	1.00528	1.00563	1.00561	1.00573	1.00634	1.00644	1.0066	1.00673	1.00691	1.00694	1.0073	1.00744	1.00738
	358.691	1.00019	0.99998	0.999728	0.999411	0.999326	0.999063	0.998776	0.998241	0.998287	0.997908	0.99868	1.0003	1.00147	1.00265	1.0033	1.00386	1.00387	1.00422	1.00393	1.00417	1.00417	1.00408	1.00431	1.00428	1.00445	1.00429	1.0044	1.00438	1.00472	1.00462	1.00451	1.00473	1.0047	1.00514	1.00519	1.00545	1.00575	1.00569	1.0059	1.00639	1.00657	1.00666	1.00689	1.00689	1.00715	1.00738	1.00762	1.00758
	358.931	1.00008	1.00002	0.999728	0.999428	0.999355	0.999077	0.998777	0.99821	0.998185	0.997977	0.998649	1.00031	1.0016	1.00258	1.00328	1.00385	1.00385	1.00417	1.00396	1.00397	1.0041	1.00408	1.00434	1.00433	1.00445	1.00435	1.0043	1.00451	1.00475	1.0047	1.00465	1.00484	1.00481	1.00529	1.0053	1.00552	1.00572	1.00584	1.00613	1.00641	1.00669	1.0068	1.007	1.00695	1.00729	1.0074	1.0077	1.00781
	359.17	0.999934	0.999991	0.999718	0.999456	0.99932	0.999046	0.998711	0.998187	0.997991	0.997903	0.998577	1.00026	1.00162	1.00255	1.00326	1.00368	1.00383	1.00403	1.00398	1.0038	1.00402	1.00411	1.00428	1.00427	1.00437	1.00435	1.00419	1.00459	1.00481	1.00474	1.00466	1.00492	1.00487	1.0054	1.00528	1.00548	1.00554	1.00593	1.00627	1.00642	1.00675	1.0069	1.00698	1.00713	1.00735	1.00738	1.00769	1.00794
	359.409	0.999949	0.999933	0.999685	0.999442	0.999286	0.999039	0.99866	0.998214	0.997878	0.997841	0.998527	1.00032	1.00149	1.00259	1.00329	1.00367	1.00387	1.00397	1.00405	1.00378	1.00405	1.00415	1.00426	1.00417	1.00435	1.00433	1.00417	1.00461	1.00482	1.00479	1.00465	1.00503	1.00496	1.00547	1.00532	1.00544	1.00543	1.00605	1.00632	1.00653	1.00682	1.00702	1.007	1.00741	1.00745	1.00735	1.00784	1.008
	359.648	1.00013	0.999912	0.999648	0.999437	0.999268	0.999115	0.998704	0.998277	0.997958	0.9979	0.998605	1.00047	1.00132	1.00273	1.00344	1.00385	1.00394	1.00402	1.00416	1.00386	1.00418	1.00422	1.00438	1.00419	1.00443	1.00433	1.00423	1.00468	1.00484	1.00491	1.00475	1.00512	1.00515	1.00548	1.00547	1.00546	1.00558	1.00625	1.00635	1.00675	1.0069	1.00718	1.00715	1.00764	1.00761	1.00742	1.00812	1.00804
	359.887	1.00036	0.999955	0.999658	0.999539	0.999289	0.999182	0.998777	0.998361	0.998182	0.998074	0.998786	1.00057	1.00131	1.0029	1.00363	1.00403	1.00401	1.0041	1.00432	1.00402	1.00435	1.00431	1.00456	1.0044	1.00453	1.00441	1.00431	1.0048	1.00492	1.0051	1.0049	1.00517	1.00535	1.00546	1.0056	1.00552	1.00586	1.00638	1.00643	1.00697	1.007	1.00732	1.00738	1.00777	1.00779	1.00765	1.00828	1.00806
	360.126	1.00054	1.00003	0.999734	0.99967	0.999337	0.999173	0.998794	0.998477	0.998363	0.998232	0.998914	1.00061	1.00147	1.00297	1.00364	1.00412	1.00408	1.00422	1.00447	1.0042	1.00442	1.00438	1.00465	1.00452	1.00457	1.00456	1.00438	1.00482	1.00495	1.00524	1.00499	1.00522	1.00544	1.0055	1.00571	1.00555	1.00602	1.00634	1.00653	1.00708	1.00704	1.00732	1.00749	1.00776	1.00788	1.00786	1.00823	1.00806
	360.365	1.00063	1.0001	0.999834	0.999723	0.999373	0.99921	0.998834	0.998618	0.99848	0.998296	0.998922	1.00071	1.00177	1.00299	1.00359	1.00421	1.00415	1.0044	1.00457	1.00436	1.00435	1.00437	1.00468	1.00442	1.0046	1.00469	1.00451	1.00477	1.0049	1.00528	1.00503	1.00525	1.00544	1.00563	1.00579	1.00562	1.00608	1.0063	1.00655	1.00709	1.00699	1.00721	1.00741	1.00775	1.00784	1.00789	1.00808	1.00807
	360.604	1.00062	1.00013	0.99989	0.999724	0.999407	0.999298	0.998938	0.998703	0.998554	0.998292	0.998888	1.00079	1.002	1.00311	1.00363	1.00428	1.0042	1.00452	1.00453	1.00442	1.00422	1.00428	1.00467	1.00432	1.00459	1.00463	1.00462	1.00476	1.00477	1.00528	1.00506	1.00515	1.00532	1.00569	1.00573	1.00564	1.00614	1.00622	1.00644	1.00697	1.00685	1.00711	1.00726	1.0077	1.00765	1.00774	1.0079	1.00795
	360.844	1.00045	1.00009	0.999893	0.999705	0.999426	0.999265	0.998947	0.998666	0.998452	0.998193	0.998854	1.00069	1.00192	1.0032	1.00357	1.00416	1.00418	1.00441	1.0042	1.00423	1.0041	1.00409	1.00445	1.00417	1.00437	1.00432	1.00448	1.00463	1.00454	1.0052	1.0049	1.00483	1.0051	1.00549	1.00547	1.00539	1.00609	1.00597	1.00619	1.00664	1.00658	1.00692	1.00708	1.00739	1.00726	1.00746	1.00765	1.00762
	361.083	1.00028	1.00001	0.999877	0.999665	0.999409	0.999135	0.998832	0.998563	0.998228	0.998023	0.998784	1.00048	1.00165	1.00304	1.00331	1.00391	1.00406	1.00412	1.0038	1.00389	1.00402	1.0038	1.00406	1.00389	1.00404	1.00398	1.00418	1.00435	1.0043	1.00496	1.00453	1.0045	1.00481	1.00511	1.00518	1.00506	1.00589	1.00573	1.00592	1.00626	1.0062	1.00664	1.00679	1.00697	1.00682	1.00715	1.00734	1.0072
	361.322	1.00015	0.999943	0.999814	0.999584	0.999363	0.999021	0.998724	0.998408	0.99804	0.997861	0.998666	1.00028	1.00145	1.00265	1.00306	1.00366	1.00388	1.00386	1.00365	1.00365	1.00393	1.00358	1.00372	1.0037	1.00386	1.00377	1.00401	1.00411	1.00419	1.0046	1.00414	1.00432	1.00448	1.00482	1.00496	1.0049	1.00561	1.00562	1.00572	1.00598	1.0059	1.00647	1.00645	1.00674	1.00656	1.00689	1.00707	1.00693
	361.561	1.00005	0.999924	0.999734	0.999509	0.999297	0.998982	0.99867	0.998262	0.997941	0.997816	0.998589	1.00023	1.00144	1.00233	1.00302	1.0035	1.00372	1.00383	1.00373	1.0036	1.00388	1.00358	1.00357	1.00374	1.00391	1.00379	1.00399	1.00408	1.00425	1.00434	1.00398	1.00435	1.00433	1.00473	1.00487	1.00495	1.0054	1.00563	1.00571	1.00595	1.00586	1.00654	1.00631	1.00674	1.00651	1.0068	1.00699	1.007
	361.8	1.0001	0.999959	0.999715	0.999529	0.999225	0.99904	0.998634	0.998242	0.997964	0.997912	0.998602	1.00027	1.00159	1.00233	1.00316	1.00346	1.00362	1.00395	1.00384	1.00367	1.00393	1.00374	1.0036	1.00393	1.00411	1.00403	1.00401	1.00421	1.00449	1.00432	1.00406	1.00455	1.00449	1.00485	1.00501	1.0051	1.00539	1.00573	1.00588	1.00622	1.00597	1.00673	1.00646	1.00692	1.00667	1.00701	1.00717	1.00724
	362.039	1.00018	0.999986	0.999748	0.9996	0.999217	0.999102	0.998616	0.998284	0.998092	0.997961	0.998606	1.00025	1.00166	1.00252	1.00328	1.00348	1.0036	1.00399	1.00387	1.00385	1.00394	1.0039	1.00375	1.00407	1.00427	1.00422	1.00404	1.00442	1.00476	1.00449	1.00427	1.00475	1.00474	1.00509	1.00527	1.00527	1.00556	1.0058	1.00609	1.00656	1.00619	1.00688	1.00673	1.00719	1.00692	1.0074	1.0075	1.00747
	362.278	1.00023	0.999988	0.999789	0.999636	0.999324	0.999126	0.998676	0.998329	0.998258	0.997907	0.99861	1.00031	1.00158	1.00268	1.00338	1.0036	1.00375	1.004	1.00393	1.0041	1.00405	1.00413	1.00404	1.00423	1.00445	1.00435	1.00419	1.00468	1.00498	1.00482	1.00459	1.00492	1.00505	1.00548	1.0055	1.00556	1.00586	1.00599	1.00633	1.00678	1.00661	1.00713	1.00715	1.00753	1.00727	1.0078	1.00795	1.00781
	362.518	1.00023	0.999978	0.999776	0.999611	0.999372	0.999098	0.998746	0.99837	0.998331	0.997864	0.998656	1.00038	1.00148	1.00279	1.00353	1.0038	1.00397	1.00412	1.00407	1.00429	1.00433	1.00441	1.00435	1.00446	1.00465	1.00451	1.00444	1.00488	1.00515	1.00522	1.00496	1.00511	1.00547	1.00587	1.00568	1.00593	1.00619	1.00632	1.00658	1.00693	1.00711	1.00743	1.00768	1.00786	1.00775	1.00812	1.00845	1.00821
	362.757	1.00012	0.999966	0.999722	0.999571	0.999261	0.999002	0.998723	0.998367	0.998269	0.997886	0.998674	1.00032	1.00142	1.00287	1.00361	1.004	1.00408	1.00425	1.0042	1.00435	1.00449	1.0045	1.00444	1.00465	1.00469	1.00459	1.0046	1.00495	1.00523	1.00544	1.00519	1.00526	1.00576	1.00605	1.00574	1.00621	1.00639	1.00664	1.0068	1.00715	1.00747	1.00761	1.00805	1.00802	1.00812	1.00825	1.00874	1.00845
	362.996	1.00007	0.999962	0.999753	0.999577	0.999153	0.998956	0.998683	0.998354	0.998188	0.997986	0.998698	1.00033	1.00143	1.00292	1.00357	1.00414	1.00419	1.00431	1.00428	1.00436	1.00448	1.00445	1.00444	1.00478	1.0047	1.00461	1.00472	1.00507	1.00526	1.00546	1.00529	1.00533	1.00586	1.00609	1.00578	1.00642	1.00649	1.00691	1.00695	1.00738	1.00765	1.00774	1.00813	1.00807	1.00825	1.00828	1.00874	1.00857
	363.235	1.0002	0.999958	0.999831	0.999567	0.999129	0.998999	0.998665	0.998333	0.998089	0.998073	0.998742	1.00038	1.00148	1.0029	1.00355	1.00414	1.00431	1.00428	1.00426	1.00436	1.00449	1.00444	1.00447	1.00476	1.00482	1.00464	1.0048	1.00521	1.00523	1.00544	1.00531	1.00538	1.00584	1.00616	1.00586	1.00649	1.00656	1.00702	1.00697	1.00737	1.0076	1.00783	1.00807	1.00812	1.00819	1.00823	1.00853	1.00866
	363.474	1.00037	0.999965	0.999842	0.999511	0.999157	0.998994	0.998624	0.998276	0.99797	0.998078	0.998753	1.00038	1.00153	1.0029	1.00361	1.0041	1.00429	1.00424	1.00422	1.00435	1.00455	1.00448	1.0045	1.00466	1.00492	1.00466	1.00476	1.00518	1.00521	1.00551	1.00529	1.00543	1.00571	1.0062	1.00591	1.0064	1.00661	1.00697	1.00687	1.0073	1.00738	1.00781	1.00799	1.00809	1.00804	1.00816	1.00828	1.00864
	363.713	1.00036	0.999968	0.999826	0.99947	0.999212	0.998941	0.998578	0.998196	0.997936	0.998038	0.99875	1.00041	1.00152	1.00293	1.00365	1.00418	1.00419	1.0042	1.00422	1.00429	1.00457	1.00453	1.00458	1.00459	1.00485	1.0047	1.00474	1.00506	1.00524	1.00564	1.00526	1.00543	1.00555	1.00614	1.00593	1.00625	1.00659	1.00689	1.0067	1.00742	1.00719	1.00767	1.00787	1.00792	1.00784	1.00812	1.00823	1.00844
	363.952	1.00023	0.999931	0.999807	0.999458	0.999228	0.998943	0.998554	0.998131	0.997953	0.997971	0.99871	1.00047	1.00149	1.00283	1.00357	1.00421	1.0041	1.00407	1.00415	1.00417	1.00448	1.00447	1.00465	1.00459	1.00466	1.00469	1.00471	1.00496	1.00523	1.00562	1.0052	1.00529	1.00538	1.00596	1.00589	1.00609	1.00647	1.00675	1.00647	1.00745	1.00705	1.00749	1.00763	1.00773	1.00767	1.00806	1.00829	1.00814
	364.191	1.00022	0.999906	0.999774	0.99948	0.999199	0.99899	0.998566	0.998164	0.997953	0.997976	0.998627	1.00048	1.00153	1.00268	1.00347	1.00408	1.0041	1.00396	1.00405	1.00411	1.00433	1.00434	1.00465	1.00462	1.00454	1.00458	1.0046	1.00484	1.0052	1.00546	1.00513	1.00512	1.00521	1.00575	1.0058	1.00598	1.00639	1.0066	1.00633	1.0073	1.00701	1.00735	1.00743	1.00765	1.0076	1.00793	1.00828	1.00795
	364.431	1.00032	0.999925	0.999769	0.999512	0.999202	0.999052	0.998625	0.998258	0.997975	0.998071	0.998558	1.0005	1.00158	1.00268	1.00344	1.00389	1.00417	1.00401	1.00403	1.00411	1.00412	1.00431	1.00462	1.00463	1.00456	1.00452	1.00456	1.00475	1.00521	1.00538	1.00513	1.00507	1.00518	1.00566	1.00575	1.00597	1.00636	1.00656	1.00637	1.00718	1.00711	1.00727	1.0074	1.00768	1.00767	1.0078	1.00823	1.00796
	364.67	1.00028	0.999946	0.999778	0.9995	0.99925	0.999119	0.998667	0.998275	0.997984	0.998066	0.998495	1.00045	1.00155	1.00281	1.00337	1.00371	1.00419	1.00408	1.00415	1.0041	1.00393	1.00437	1.00459	1.00455	1.00461	1.00455	1.00466	1.00477	1.00519	1.00543	1.00512	1.00515	1.00526	1.00572	1.00583	1.00597	1.00626	1.0066	1.00652	1.00717	1.00725	1.00724	1.00749	1.00773	1.00778	1.00774	1.00821	1.00813
	364.909	1.00013	0.999961	0.999775	0.999487	0.999287	0.999187	0.998707	0.998262	0.997988	0.997952	0.998472	1.0003	1.00156	1.00299	1.00328	1.00368	1.00418	1.00414	1.00434	1.00414	1.00398	1.0044	1.00462	1.00456	1.00473	1.0047	1.00482	1.00492	1.00522	1.00556	1.00513	1.00529	1.00539	1.00587	1.006	1.00599	1.00632	1.00669	1.00668	1.00725	1.00735	1.00729	1.00765	1.00779	1.00786	1.00788	1.0083	1.00831
	365.148	1.00003	0.999965	0.999765	0.999518	0.99926	0.999227	0.998788	0.998278	0.998049	0.997859	0.998524	1.00019	1.00158	1.00307	1.00326	1.00378	1.00415	1.00418	1.00445	1.00421	1.00421	1.00433	1.00462	1.00469	1.00488	1.00488	1.00483	1.00512	1.00525	1.00567	1.00519	1.00544	1.0055	1.00601	1.00612	1.00606	1.00654	1.0067	1.00673	1.00734	1.00736	1.00733	1.00778	1.00784	1.00791	1.00804	1.00841	1.00833
	365.387	0.999942	0.999904	0.9997	0.999512	0.999156	0.999115	0.998771	0.998224	0.998068	0.99775	0.99853	1.00003	1.00144	1.00291	1.00319	1.00388	1.00399	1.00408	1.00435	1.00424	1.00426	1.00416	1.0044	1.00471	1.0048	1.00483	1.00458	1.00514	1.00505	1.00557	1.00517	1.00544	1.00541	1.00595	1.00601	1.00602	1.00651	1.00649	1.00665	1.00724	1.00723	1.00722	1.00769	1.00783	1.00783	1.00793	1.00825	1.0082
	365.626	0.9999	0.999824	0.999609	0.999433	0.999082	0.998916	0.998618	0.99812	0.998001	0.997612	0.99845	0.999839	1.00124	1.00265	1.00309	1.00393	1.00387	1.00398	1.00422	1.00419	1.00416	1.00408	1.00414	1.00467	1.00463	1.0046	1.00437	1.00496	1.00479	1.00538	1.00508	1.0053	1.00521	1.00582	1.00581	1.00585	1.00627	1.0063	1.00649	1.00706	1.00707	1.00712	1.00748	1.00776	1.0077	1.00778	1.008	1.00805
	365.865	0.999977	0.999823	0.999602	0.999398	0.999116	0.998857	0.998527	0.998089	0.997971	0.997559	0.998396	0.999865	1.00122	1.00261	1.00314	1.00399	1.00398	1.00404	1.00427	1.00421	1.00412	1.00425	1.00416	1.00475	1.0047	1.00456	1.00445	1.00479	1.00476	1.0054	1.00504	1.00525	1.0052	1.0059	1.00573	1.00572	1.00624	1.00636	1.00643	1.00697	1.0071	1.00713	1.00744	1.00771	1.00777	1.00786	1.00809	1.00801
	366.104	1.00009	0.999882	0.999679	0.999476	0.999183	0.998957	0.998599	0.998115	0.998022	0.997634	0.998406	1.00008	1.00134	1.00276	1.00328	1.00399	1.00413	1.00414	1.00443	1.00429	1.00415	1.00455	1.00441	1.00486	1.00493	1.00475	1.00469	1.00478	1.00493	1.00558	1.00512	1.0054	1.00545	1.00606	1.00584	1.00574	1.00644	1.00653	1.00659	1.00694	1.00725	1.00721	1.00763	1.00768	1.00793	1.00802	1.0084	1.0081
	366.344	1.00016	0.999927	0.999746	0.999572	0.999216	0.999066	0.998703	0.99812	0.998077	0.997741	0.99845	1.00021	1.00146	1.0029	1.00341	1.00394	1.00415	1.00429	1.00457	1.00433	1.00427	1.00476	1.00468	1.00489	1.00508	1.00495	1.00496	1.00501	1.00518	1.0057	1.00531	1.00556	1.00579	1.00611	1.00604	1.0059	1.00662	1.00668	1.00688	1.00702	1.00735	1.00739	1.00783	1.0077	1.00805	1.00812	1.00855	1.00828
	366.583	1.00012	0.999931	0.999744	0.999581	0.999211	0.999057	0.998679	0.998102	0.998027	0.99776	0.998429	1.00017	1.0015	1.00288	1.00352	1.0039	1.00413	1.00446	1.0046	1.0043	1.00447	1.0048	1.0048	1.00492	1.00513	1.00503	1.00511	1.00533	1.00543	1.00572	1.00546	1.00562	1.00601	1.0061	1.00612	1.0061	1.00671	1.00676	1.00704	1.00723	1.00737	1.00763	1.00793	1.00779	1.00815	1.00821	1.00859	1.00841
	366.822	1.00004	0.999934	0.999706	0.999524	0.999184	0.998946	0.998577	0.998099	0.997878	0.997684	0.998336	1.00006	1.00147	1.00277	1.00359	1.00395	1.00418	1.00453	1.00452	1.00434	1.00463	1.00483	1.00483	1.00497	1.00516	1.00508	1.00513	1.00551	1.00555	1.00573	1.00544	1.00559	1.006	1.0061	1.00612	1.00625	1.00678	1.00679	1.00703	1.00746	1.00744	1.00783	1.008	1.00792	1.00823	1.00834	1.0087	1.00844
	367.061	1.00004	0.999959	0.999665	0.999458	0.999148	0.998859	0.998513	0.998079	0.997772	0.997618	0.998334	0.999976	1.00143	1.00271	1.00365	1.0041	1.00422	1.00446	1.0044	1.00442	1.00468	1.00487	1.00491	1.00503	1.00522	1.00511	1.0052	1.00556	1.00553	1.00574	1.00541	1.00555	1.00585	1.00621	1.00615	1.00637	1.00686	1.00682	1.00703	1.00759	1.0076	1.00795	1.00807	1.00808	1.00829	1.00846	1.00882	1.00846
	367.3	1.00007	0.999966	0.999644	0.999416	0.999115	0.998866	0.998479	0.998021	0.997774	0.997618	0.998436	0.999983	1.0014	1.00269	1.00366	1.0042	1.00414	1.00436	1.00432	1.00447	1.00467	1.00484	1.00499	1.00517	1.00531	1.00508	1.00532	1.00558	1.00552	1.00573	1.00549	1.00566	1.0058	1.00642	1.00624	1.00646	1.00697	1.00693	1.00711	1.00762	1.00768	1.00805	1.00809	1.00834	1.00842	1.00855	1.00889	1.00859
	367.539	1.00014	0.999965	0.999695	0.999443	0.999133	0.998959	0.998458	0.99802	0.997812	0.99762	0.998538	1.00005	1.00142	1.00272	1.00361	1.00422	1.0041	1.00436	1.00441	1.00456	1.00474	1.00481	1.00503	1.00538	1.00544	1.00508	1.00545	1.00569	1.00563	1.00588	1.00565	1.00593	1.00599	1.0066	1.00639	1.00658	1.00711	1.00716	1.00728	1.00769	1.00774	1.00825	1.00812	1.00861	1.00859	1.00862	1.009	1.0088
	367.778	1.00028	0.999993	0.999765	0.999525	0.9992	0.999075	0.998491	0.998116	0.99784	0.997619	0.998595	1.0001	1.00155	1.00285	1.00359	1.00428	1.00427	1.00449	1.00458	1.00473	1.00492	1.00489	1.00514	1.00556	1.00557	1.00524	1.00557	1.00587	1.00582	1.0062	1.00588	1.00617	1.00621	1.00676	1.00665	1.00678	1.00727	1.00746	1.00745	1.00786	1.00792	1.00845	1.00826	1.00877	1.0087	1.00871	1.00915	1.00894
	368.017	1.00035	1.00001	0.999771	0.999571	0.999229	0.999098	0.998558	0.99819	0.997881	0.997683	0.998502	1.00021	1.00164	1.00295	1.00365	1.00436	1.00448	1.00467	1.00465	1.00486	1.00502	1.00495	1.00525	1.00558	1.00564	1.00547	1.00556	1.00601	1.00596	1.00633	1.00605	1.00623	1.00632	1.00693	1.00684	1.0069	1.00732	1.00757	1.00744	1.008	1.00803	1.00844	1.00837	1.00878	1.00869	1.00877	1.00917	1.00891
	368.257	1.0003	0.999986	0.999749	0.999548	0.999218	0.999034	0.998601	0.998152	0.997894	0.99775	0.9983	1.00039	1.00156	1.00294	1.00366	1.00433	1.00447	1.00474	1.00462	1.00486	1.00495	1.0049	1.00526	1.0055	1.00563	1.00558	1.00543	1.00603	1.0059	1.00619	1.00613	1.0062	1.00633	1.00694	1.00683	1.00692	1.00724	1.00742	1.00727	1.00805	1.00791	1.00825	1.00834	1.00856	1.00859	1.00868	1.00895	1.00877
	368.496	1.00034	0.99997	0.999757	0.99952	0.999268	0.999032	0.998651	0.998085	0.997865	0.997774	0.998238	1.00044	1.00142	1.00292	1.00362	1.00423	1.00433	1.00468	1.0046	1.0048	1.00493	1.00489	1.0052	1.00543	1.00559	1.00565	1.00539	1.00596	1.00579	1.00608	1.00623	1.0062	1.00634	1.00683	1.00668	1.00699	1.00719	1.0073	1.00714	1.00801	1.00768	1.00808	1.00825	1.00825	1.00849	1.0085	1.0087	1.00866
	368.735	1.00048	0.999953	0.999777	0.999528	0.999356	0.999078	0.998718	0.998064	0.997868	0.997804	0.998338	1.00027	1.00136	1.00298	1.00362	1.00413	1.00431	1.00459	1.00464	1.00471	1.00504	1.00494	1.00512	1.00538	1.00552	1.0057	1.00543	1.00582	1.00576	1.00617	1.00629	1.0062	1.00633	1.00677	1.00648	1.00697	1.00714	1.00724	1.00704	1.00781	1.00749	1.00797	1.00813	1.00813	1.00837	1.00834	1.00854	1.00857
	368.974	1.00049	0.999912	0.999761	0.999532	0.999355	0.99905	0.998734	0.99804	0.997893	0.997778	0.998411	1	1.00134	1.00301	1.00368	1.00403	1.00441	1.00454	1.00462	1.00461	1.00504	1.00488	1.00507	1.00535	1.00546	1.00569	1.00541	1.00567	1.00573	1.00626	1.00614	1.00614	1.00623	1.00671	1.00632	1.00671	1.00697	1.00703	1.00693	1.00758	1.00735	1.00783	1.00795	1.00812	1.00816	1.00822	1.00842	1.00843
	369.213	1.00039	0.999899	0.99972	0.9995	0.999231	0.998968	0.998725	0.998007	0.997886	0.99765	0.998395	0.999836	1.00132	1.00295	1.00375	1.00399	1.00448	1.00457	1.00449	1.00457	1.00492	1.00481	1.00514	1.00533	1.00545	1.00563	1.00534	1.00561	1.00573	1.00616	1.00592	1.00601	1.0061	1.00663	1.00624	1.00644	1.0068	1.00681	1.00688	1.00754	1.00731	1.00769	1.00779	1.00807	1.00799	1.00814	1.00834	1.0083
	369.452	1.00034	0.999933	0.999716	0.999469	0.999088	0.998896	0.99871	0.998012	0.997815	0.99753	0.998306	0.99982	1.00129	1.00286	1.00371	1.00405	1.00442	1.00458	1.00438	1.0046	1.00486	1.0049	1.00521	1.00527	1.00544	1.00555	1.00529	1.00561	1.00577	1.00604	1.00575	1.00585	1.00599	1.00655	1.00626	1.00636	1.00679	1.00677	1.00689	1.00765	1.00737	1.00764	1.00773	1.00803	1.00802	1.00814	1.00832	1.00827
	369.691	1.00031	0.999975	0.999751	0.999482	0.999061	0.998858	0.998645	0.998039	0.997718	0.997513	0.998196	0.999867	1.00129	1.00275	1.00357	1.00413	1.00429	1.00455	1.00442	1.00468	1.00495	1.00508	1.00521	1.0052	1.00544	1.00552	1.00531	1.00568	1.00577	1.00612	1.00574	1.00573	1.00597	1.00652	1.00638	1.00646	1.00694	1.00693	1.00695	1.00778	1.00751	1.00773	1.00783	1.00813	1.00823	1.00828	1.00839	1.00835
	369.93	1.00029	0.999999	0.999799	0.999525	0.999144	0.99887	0.998576	0.998067	0.997691	0.99758	0.998153	0.999953	1.00134	1.00272	1.00351	1.00414	1.00423	1.00457	1.0046	1.00484	1.00509	1.00527	1.00528	1.00531	1.00553	1.0057	1.00551	1.00589	1.00584	1.00634	1.00601	1.00586	1.00616	1.00665	1.0066	1.00668	1.00719	1.00733	1.0072	1.00797	1.0078	1.00805	1.0082	1.00843	1.00859	1.00865	1.00865	1.00867
	370.17	1.00033	1	0.999835	0.999562	0.999196	0.998911	0.998577	0.998103	0.997721	0.99767	0.998172	1.00005	1.00138	1.00281	1.0036	1.0042	1.00433	1.00469	1.00483	1.00505	1.00525	1.00546	1.00552	1.0056	1.00574	1.00602	1.00583	1.00615	1.00611	1.0066	1.0064	1.00627	1.00657	1.00693	1.00695	1.00699	1.00752	1.0079	1.00765	1.0083	1.00821	1.00851	1.00879	1.00887	1.00899	1.00906	1.00909	1.00917
	370.409	1.00039	1.00002	0.999819	0.999588	0.99919	0.998975	0.998644	0.998155	0.997771	0.99775	0.998237	1.00011	1.00149	1.00288	1.00373	1.00444	1.00457	1.00492	1.00502	1.00529	1.00552	1.00566	1.00589	1.00596	1.00605	1.00629	1.00617	1.00643	1.00648	1.00693	1.00672	1.00681	1.00701	1.00735	1.00739	1.00739	1.00794	1.0084	1.00814	1.00875	1.00867	1.00894	1.00932	1.00935	1.00929	1.00936	1.00959	1.0096
	370.648	1.00036	1.00004	0.999748	0.999586	0.999184	0.999029	0.998691	0.998213	0.997826	0.997801	0.998314	1.00008	1.00165	1.00286	1.00381	1.00472	1.00487	1.00523	1.00514	1.00549	1.00579	1.00587	1.00623	1.00627	1.00637	1.00645	1.00642	1.0067	1.00679	1.00727	1.00691	1.00727	1.00737	1.00778	1.0078	1.00776	1.0083	1.00864	1.00848	1.00911	1.00903	1.00919	1.00962	1.00968	1.00946	1.00956	1.00997	1.00987
	370.887	1.00015	1.00002	0.999667	0.999529	0.999152	0.998988	0.998594	0.998187	0.997811	0.99776	0.998297	0.999985	1.00163	1.00285	1.00371	1.00471	1.00501	1.00527	1.00512	1.00545	1.00575	1.00587	1.00629	1.00631	1.00642	1.00644	1.00648	1.00679	1.0069	1.00738	1.00692	1.00737	1.0075	1.00792	1.00787	1.00791	1.00833	1.00854	1.00853	1.0092	1.00908	1.0092	1.00959	1.0097	1.0095	1.00958	1.00999	1.00992
	371.126	0.999911	0.999969	0.999627	0.999445	0.999093	0.99888	0.998402	0.998018	0.997759	0.997622	0.998211	0.999887	1.00144	1.00288	1.00352	1.00446	1.00496	1.00498	1.00501	1.00528	1.00551	1.00568	1.00611	1.00608	1.00618	1.00631	1.0064	1.00669	1.00682	1.00731	1.00676	1.00715	1.00734	1.00781	1.00764	1.00786	1.00816	1.00831	1.00841	1.0091	1.00889	1.00912	1.00926	1.00954	1.00946	1.00948	1.0098	1.00974
	371.365	0.999812	0.999929	0.99963	0.999369	0.999054	0.998802	0.998312	0.997865	0.997757	0.997472	0.998144	0.999806	1.00133	1.00283	1.00342	1.00425	1.00486	1.00474	1.00496	1.00523	1.00543	1.00546	1.00592	1.00583	1.00599	1.00617	1.00635	1.00663	1.00667	1.0072	1.0066	1.00697	1.00714	1.00771	1.00743	1.00773	1.00806	1.00815	1.00836	1.009	1.0087	1.00905	1.00892	1.00941	1.00935	1.00937	1.00965	1.00944
	371.604	0.999819	0.999884	0.999646	0.999323	0.999051	0.998766	0.998355	0.997892	0.997764	0.997413	0.998108	0.999728	1.00135	1.00273	1.00345	1.00416	1.00479	1.00473	1.00494	1.0052	1.00549	1.00535	1.00585	1.00573	1.00605	1.00609	1.00634	1.00665	1.00656	1.00708	1.00655	1.00695	1.00709	1.00763	1.00735	1.00763	1.008	1.00806	1.00837	1.00887	1.00854	1.0089	1.00881	1.0093	1.00918	1.00923	1.00951	1.0092
	371.843	0.999793	0.999822	0.999656	0.999323	0.999078	0.998726	0.99839	0.997967	0.997688	0.997414	0.998057	0.999588	1.00133	1.0027	1.00348	1.00411	1.00466	1.00473	1.00484	1.00504	1.00546	1.00533	1.00573	1.00569	1.00615	1.00607	1.00627	1.00661	1.00649	1.00693	1.0065	1.00686	1.00715	1.00743	1.00727	1.00754	1.00782	1.00793	1.00826	1.00863	1.00839	1.00865	1.00873	1.00906	1.00898	1.00905	1.00925	1.00904
	372.083	0.999748	0.999777	0.999655	0.999358	0.999097	0.998675	0.998366	0.997902	0.997561	0.997381	0.99795	0.999417	1.00121	1.00263	1.00348	1.00408	1.00442	1.00465	1.00477	1.00486	1.00529	1.0053	1.00546	1.00563	1.00604	1.00599	1.00614	1.00645	1.00639	1.00674	1.00636	1.00664	1.00715	1.00721	1.00713	1.00734	1.00757	1.00775	1.00808	1.00841	1.0082	1.00849	1.0085	1.00876	1.00877	1.00886	1.00898	1.00889
	372.322	0.999776	0.999808	0.999661	0.999403	0.999088	0.998684	0.998339	0.997799	0.9975	0.997331	0.997882	0.999362	1.00111	1.00253	1.00355	1.00404	1.00424	1.0046	1.0048	1.0048	1.00516	1.00528	1.00527	1.0056	1.00583	1.00588	1.00599	1.00627	1.00624	1.0066	1.00623	1.00648	1.00701	1.00718	1.00704	1.00712	1.00744	1.00761	1.00798	1.00826	1.00805	1.00854	1.00831	1.00864	1.00866	1.00874	1.00887	1.00877
	372.561	0.999857	0.999878	0.999682	0.999409	0.999044	0.998712	0.99831	0.9978	0.997506	0.997268	0.99791	0.999422	1.00106	1.00247	1.00359	1.00393	1.00417	1.00458	1.00477	1.00476	1.00507	1.00529	1.00518	1.00559	1.00572	1.00584	1.00585	1.00617	1.00612	1.0066	1.00619	1.00648	1.00678	1.00726	1.00703	1.007	1.00741	1.00751	1.00787	1.00814	1.00801	1.00858	1.00827	1.0087	1.00866	1.00866	1.00887	1.00867
	372.8	0.999968	0.999902	0.999696	0.999387	0.998995	0.998698	0.998292	0.997832	0.997531	0.997217	0.997992	0.999536	1.00109	1.00249	1.00349	1.00384	1.00418	1.00454	1.00474	1.00475	1.00495	1.00537	1.00524	1.00566	1.00579	1.00588	1.00581	1.0062	1.00612	1.0067	1.00627	1.00665	1.00666	1.00738	1.00714	1.00709	1.00748	1.00752	1.00777	1.00812	1.00808	1.00856	1.00835	1.00877	1.00867	1.00863	1.00896	1.00867
	373.039	1.00014	0.99992	0.999701	0.999409	0.999017	0.998741	0.99833	0.997862	0.997581	0.997298	0.998132	0.999723	1.00122	1.00266	1.00345	1.004	1.00429	1.00461	1.00488	1.00495	1.00498	1.00559	1.00561	1.00588	1.00602	1.00602	1.006	1.00641	1.00637	1.0069	1.00651	1.00689	1.00688	1.00756	1.00742	1.00735	1.00771	1.00778	1.00785	1.0083	1.00825	1.00862	1.00861	1.00885	1.00875	1.00882	1.00923	1.00887
	373.278	1.00034	0.99999	0.999706	0.999455	0.999091	0.998856	0.998374	0.997942	0.997599	0.997432	0.998227	0.999896	1.00134	1.00284	1.00356	1.00429	1.00442	1.00486	1.00512	1.00524	1.00531	1.00579	1.00603	1.00601	1.00629	1.00624	1.00628	1.00669	1.00675	1.00711	1.0068	1.00705	1.00726	1.00776	1.00765	1.00757	1.00794	1.00809	1.00804	1.00859	1.00844	1.00876	1.009	1.00895	1.00892	1.00909	1.0095	1.00916
	373.517	1.00038	1.00002	0.999699	0.999439	0.999112	0.998907	0.998362	0.997999	0.997551	0.997431	0.998142	0.999912	1.00132	1.00283	1.00367	1.00438	1.00444	1.0051	1.00526	1.00534	1.00567	1.00577	1.00609	1.00596	1.00645	1.00642	1.00642	1.00677	1.00693	1.00715	1.00683	1.00709	1.00744	1.0078	1.00764	1.00769	1.00805	1.00823	1.00816	1.00872	1.00854	1.00876	1.00921	1.00904	1.00907	1.00921	1.0095	1.00928
	373.757	1.00018	0.99996	0.999655	0.999385	0.999075	0.998853	0.998319	0.997962	0.99748	0.997297	0.997968	0.999817	1.00115	1.00265	1.00367	1.00423	1.00435	1.00505	1.00523	1.00525	1.00573	1.00556	1.00588	1.00582	1.00639	1.00641	1.00633	1.00663	1.00681	1.00706	1.00664	1.00701	1.00734	1.00765	1.00743	1.00771	1.00812	1.00818	1.00813	1.00863	1.0085	1.00858	1.00915	1.00905	1.00909	1.00912	1.00932	1.00922
	373.996	0.999975	0.999902	0.999589	0.999375	0.999062	0.998794	0.998308	0.997924	0.99744	0.997185	0.997869	0.99974	1.00101	1.00251	1.00366	1.00413	1.00434	1.00484	1.00516	1.0052	1.00558	1.00547	1.00576	1.00575	1.00629	1.00629	1.00629	1.00657	1.00671	1.00708	1.0066	1.00694	1.00719	1.00754	1.00727	1.0077	1.00814	1.00805	1.00803	1.00855	1.00847	1.00845	1.00903	1.00906	1.00905	1.00898	1.00923	1.0092
	374.235	0.999959	0.999893	0.999551	0.9994	0.999074	0.998761	0.998329	0.99791	0.997476	0.997189	0.997839	0.999662	1.00097	1.00254	1.0037	1.00416	1.00451	1.00487	1.00509	1.00524	1.00549	1.00559	1.00589	1.00587	1.00634	1.0063	1.00651	1.00662	1.00676	1.00724	1.00681	1.00706	1.00713	1.00758	1.00728	1.00771	1.00808	1.008	1.00801	1.0086	1.00856	1.00847	1.00903	1.00916	1.00903	1.00901	1.00927	1.00932
	374.474	0.999959	0.999857	0.999537	0.999392	0.999028	0.998655	0.998296	0.997827	0.997509	0.997227	0.997792	0.99953	1.00096	1.00261	1.00366	1.00421	1.00462	1.00498	1.00498	1.00523	1.00546	1.00569	1.00607	1.00598	1.00639	1.00638	1.00673	1.00657	1.00677	1.00722	1.00698	1.00723	1.00707	1.00756	1.00735	1.00767	1.00795	1.00798	1.00803	1.0086	1.00855	1.00853	1.00907	1.00921	1.00902	1.00917	1.00927	1.00941
	374.713	0.999824	0.999825	0.999528	0.999343	0.998925	0.998535	0.998215	0.997719	0.997441	0.997219	0.997721	0.999426	1.00089	1.00256	1.00352	1.00421	1.0045	1.00481	1.0049	1.00514	1.00542	1.00563	1.0061	1.00596	1.00637	1.00635	1.00668	1.00648	1.0067	1.00705	1.00691	1.0072	1.00697	1.00745	1.00737	1.00761	1.00786	1.00798	1.00806	1.00852	1.00842	1.00856	1.00905	1.00915	1.00906	1.00926	1.00921	1.00943
	374.952	0.999788	0.999855	0.999575	0.999314	0.998891	0.998576	0.998234	0.997701	0.997381	0.997233	0.997733	0.999473	1.00092	1.00255	1.00352	1.00426	1.00446	1.00458	1.00502	1.0052	1.00555	1.00563	1.00608	1.00611	1.00652	1.0064	1.0065	1.00658	1.00676	1.0071	1.00683	1.00716	1.00703	1.0075	1.00743	1.00769	1.00791	1.00817	1.00821	1.00863	1.00849	1.00873	1.00903	1.00927	1.00925	1.00929	1.00931	1.00949
	375.191	0.999988	0.99989	0.999692	0.999362	0.998989	0.998746	0.998378	0.997772	0.997407	0.997299	0.997871	0.99967	1.00112	1.00268	1.00367	1.0044	1.00463	1.00466	1.00527	1.0054	1.00579	1.00583	1.00621	1.00651	1.00681	1.00658	1.00651	1.00687	1.007	1.00739	1.00697	1.00732	1.00729	1.00776	1.00769	1.00786	1.00816	1.00856	1.00849	1.00894	1.00875	1.00903	1.00914	1.0096	1.00946	1.00938	1.00957	1.00962
	375.43	1.00018	0.999897	0.99978	0.999458	0.9991	0.998873	0.998466	0.997866	0.99744	0.997332	0.998039	0.999886	1.0013	1.0028	1.00376	1.00454	1.00481	1.00492	1.00546	1.00554	1.00593	1.00609	1.00646	1.00683	1.00692	1.0067	1.00675	1.00708	1.00721	1.00767	1.00721	1.00754	1.00757	1.00808	1.00795	1.00803	1.00844	1.00888	1.00877	1.0092	1.00894	1.00928	1.00936	1.00984	1.00953	1.00953	1.00979	1.00973
	375.67	1.00024	0.9999	0.999787	0.999505	0.999135	0.998894	0.99843	0.99791	0.997481	0.9973	0.998187	1.00001	1.00137	1.00284	1.00374	1.00458	1.0049	1.00512	1.0055	1.00562	1.00598	1.00633	1.00662	1.00689	1.00684	1.00676	1.00706	1.00716	1.00736	1.00784	1.00739	1.00766	1.00777	1.00834	1.00804	1.00813	1.0086	1.00896	1.00894	1.00933	1.00911	1.00939	1.00962	1.0099	1.00959	1.00972	1.00994	1.0098
	375.909	1.00033	0.999907	0.999776	0.999487	0.999153	0.998857	0.99841	0.997909	0.997567	0.997278	0.998262	0.999991	1.00138	1.00278	1.00374	1.0046	1.00494	1.00519	1.00548	1.00576	1.006	1.00644	1.00664	1.00685	1.00685	1.00683	1.00728	1.00718	1.00748	1.00789	1.00751	1.00773	1.00788	1.00848	1.00809	1.00819	1.0087	1.00892	1.00896	1.00938	1.00929	1.00941	1.00974	1.00986	1.00966	1.00986	1.01	1.00976
	376.148	1.00044	0.999932	0.999773	0.999471	0.999192	0.998825	0.998456	0.997908	0.997592	0.997285	0.998178	0.999875	1.00131	1.00267	1.00378	1.00461	1.00487	1.00518	1.00544	1.00593	1.00601	1.00636	1.00657	1.00678	1.00691	1.00685	1.00727	1.00722	1.00752	1.00791	1.00757	1.00774	1.00788	1.00847	1.00821	1.00822	1.00875	1.0088	1.00878	1.00931	1.0093	1.00942	1.00964	1.00976	1.00962	1.00989	1.00997	1.00967
	376.387	1.00039	0.999945	0.999754	0.999454	0.999188	0.99878	0.998488	0.997855	0.997478	0.997268	0.997987	0.999706	1.00119	1.00256	1.00379	1.00446	1.00468	1.00511	1.00535	1.00593	1.00598	1.00621	1.00646	1.00662	1.0068	1.00683	1.00704	1.00732	1.00742	1.00787	1.00751	1.00773	1.0078	1.00833	1.00818	1.00816	1.00868	1.00866	1.00848	1.00914	1.0091	1.00935	1.00941	1.00959	1.00953	1.0098	1.00984	1.00962
	376.626	1.0002	0.999912	0.999707	0.999406	0.99911	0.99869	0.998477	0.997761	0.99736	0.997206	0.997791	0.9995	1.00107	1.00242	1.00372	1.00418	1.00445	1.00496	1.00513	1.00573	1.00586	1.00612	1.00633	1.00644	1.00661	1.00684	1.00678	1.00738	1.00724	1.00768	1.00733	1.00767	1.00772	1.00814	1.008	1.00807	1.00849	1.00854	1.00823	1.00893	1.00881	1.00919	1.00921	1.0094	1.00941	1.00956	1.00957	1.00955
	376.865	1.00009	0.999892	0.99964	0.999378	0.999011	0.998647	0.998454	0.997742	0.99737	0.997157	0.997662	0.999386	1.00097	1.00227	1.00358	1.00396	1.00429	1.00476	1.00494	1.00552	1.00572	1.0061	1.00622	1.00636	1.00655	1.00686	1.00666	1.00736	1.00717	1.00748	1.00713	1.00756	1.00765	1.00803	1.00791	1.00806	1.00829	1.00841	1.00812	1.00873	1.00856	1.00901	1.00907	1.00923	1.00927	1.00922	1.00931	1.0094
	377.104	1.00011	0.999906	0.99959	0.999393	0.998951	0.998709	0.998436	0.997802	0.997429	0.997198	0.997576	0.999449	1.00087	1.00221	1.00341	1.00391	1.00426	1.00466	1.00497	1.00541	1.0057	1.00609	1.00621	1.00638	1.00667	1.00684	1.00671	1.00731	1.0072	1.00747	1.00706	1.00742	1.00755	1.00798	1.00794	1.00807	1.00818	1.00831	1.00809	1.00859	1.00845	1.00884	1.00891	1.0091	1.00914	1.00896	1.0092	1.00926
	377.343	1.00011	0.999891	0.999591	0.999419	0.998942	0.998771	0.998404	0.997826	0.997399	0.997261	0.99752	0.999521	1.00073	1.00228	1.00335	1.00398	1.00428	1.00468	1.00513	1.00538	1.0058	1.00595	1.00626	1.00645	1.00675	1.00679	1.0068	1.00726	1.00717	1.00752	1.00709	1.00728	1.00746	1.00789	1.00792	1.008	1.00819	1.00826	1.00795	1.00856	1.00847	1.00872	1.00871	1.00899	1.00903	1.0089	1.00919	1.00913
	377.583	1.00005	0.999832	0.999632	0.999437	0.998959	0.998742	0.998308	0.997758	0.997306	0.997243	0.997577	0.999478	1.00058	1.00239	1.0034	1.00408	1.00429	1.00466	1.00519	1.00535	1.00586	1.00577	1.00628	1.00659	1.00672	1.00673	1.00681	1.00713	1.00707	1.00744	1.00708	1.00716	1.00738	1.00776	1.00779	1.00785	1.00819	1.00822	1.00783	1.00862	1.00853	1.00863	1.00865	1.00893	1.00887	1.00894	1.00916	1.00905
	377.822	1.00001	0.999756	0.999665	0.999416	0.998977	0.998664	0.998159	0.997652	0.997258	0.997176	0.997656	0.999375	1.00045	1.00237	1.00332	1.00412	1.00432	1.00458	1.00516	1.0053	1.00577	1.00572	1.00623	1.00667	1.00664	1.00666	1.00675	1.00689	1.00702	1.00733	1.00697	1.0071	1.00725	1.00768	1.00763	1.00767	1.00806	1.00815	1.00791	1.00865	1.00854	1.0085	1.00872	1.00887	1.0087	1.00895	1.00911	1.00906
	378.061	0.999967	0.999721	0.999687	0.999375	0.999025	0.998637	0.998076	0.997594	0.997286	0.997117	0.997645	0.999289	1.00047	1.00225	1.00318	1.00407	1.00434	1.0046	1.00513	1.0053	1.00569	1.0058	1.00622	1.00664	1.00664	1.00663	1.00672	1.00673	1.00703	1.00734	1.00689	1.00718	1.00713	1.00773	1.00758	1.00763	1.00787	1.00813	1.00805	1.00868	1.00855	1.00845	1.00879	1.00888	1.00867	1.00898	1.00908	1.00915
	378.3	0.999907	0.999796	0.999735	0.999408	0.999111	0.998708	0.998121	0.997636	0.997379	0.997132	0.997695	0.999292	1.0007	1.00226	1.0033	1.00408	1.00444	1.00479	1.00517	1.00545	1.00588	1.00598	1.00638	1.0067	1.00677	1.00675	1.00683	1.00689	1.00712	1.00757	1.00704	1.00743	1.00716	1.0079	1.00771	1.00774	1.00789	1.00826	1.00819	1.00881	1.00865	1.00864	1.00894	1.00906	1.00886	1.00914	1.00919	1.0093
	378.539	0.999943	0.999913	0.999766	0.999482	0.999147	0.998813	0.998205	0.997699	0.997492	0.997219	0.997837	0.999324	1.00096	1.0024	1.00356	1.00426	1.00461	1.00504	1.00528	1.00569	1.00616	1.0062	1.00661	1.00682	1.00695	1.00694	1.00701	1.00724	1.00722	1.00784	1.00732	1.00765	1.00733	1.0081	1.00793	1.00779	1.00814	1.00846	1.00836	1.00894	1.00883	1.00885	1.00914	1.00931	1.0091	1.00933	1.00943	1.00948
	378.778	1.00004	0.999946	0.999708	0.999484	0.999099	0.998851	0.99825	0.997677	0.997546	0.997238	0.997866	0.999233	1.00101	1.00244	1.00353	1.0044	1.00471	1.00515	1.00533	1.00579	1.00622	1.00631	1.00664	1.00679	1.00706	1.00701	1.00703	1.00749	1.00728	1.00791	1.00741	1.00765	1.00749	1.00823	1.00807	1.00777	1.00834	1.00846	1.00841	1.00892	1.00889	1.00891	1.00921	1.00945	1.00922	1.00939	1.00954	1.00961
	379.017	1.00011	0.999917	0.99964	0.999473	0.999072	0.998836	0.998309	0.99769	0.99753	0.997192	0.99775	0.99904	1.00094	1.00244	1.00337	1.00436	1.0047	1.00507	1.00528	1.00575	1.00618	1.00631	1.00654	1.0067	1.00713	1.00705	1.00691	1.00763	1.00741	1.0079	1.00733	1.00757	1.00759	1.00834	1.00811	1.00788	1.00841	1.00831	1.00833	1.00885	1.00882	1.00902	1.00923	1.00949	1.00926	1.00931	1.0095	1.00967
	379.256	1.00015	0.999926	0.999664	0.999526	0.999114	0.998848	0.998386	0.997831	0.997514	0.997196	0.997647	0.998928	1.00098	1.0025	1.00345	1.0043	1.00466	1.00503	1.0053	1.00573	1.00621	1.00634	1.00657	1.00675	1.00721	1.00718	1.00692	1.00777	1.00765	1.008	1.00738	1.00771	1.00775	1.00852	1.00815	1.00812	1.00851	1.00835	1.00833	1.00892	1.00879	1.00927	1.00933	1.00944	1.00935	1.00924	1.00959	1.0097
	379.496	1.0002	0.999978	0.999735	0.999568	0.999168	0.998866	0.998385	0.997933	0.997548	0.997216	0.997675	0.999025	1.00109	1.00256	1.00363	1.00443	1.00468	1.00516	1.00547	1.00579	1.0063	1.00643	1.00676	1.00689	1.00734	1.00734	1.00712	1.0079	1.0079	1.00815	1.00764	1.00802	1.00797	1.00871	1.00824	1.00831	1.00864	1.00868	1.0085	1.00915	1.00894	1.00951	1.00944	1.00943	1.00947	1.0094	1.00985	1.00974
	379.735	1.00033	0.999999	0.999768	0.999534	0.999192	0.998857	0.998343	0.997897	0.997613	0.997198	0.997804	0.999262	1.00112	1.0026	1.00365	1.00463	1.00476	1.00533	1.00558	1.00591	1.0064	1.00663	1.00695	1.00701	1.00746	1.00744	1.00737	1.00801	1.00803	1.00831	1.00795	1.00829	1.00818	1.00884	1.00837	1.00846	1.00872	1.00898	1.0087	1.00943	1.00918	1.00959	1.00948	1.00957	1.00962	1.00976	1.01009	1.00977
	379.974	1.00047	0.999988	0.999759	0.999468	0.999175	0.998882	0.998366	0.997821	0.997684	0.997156	0.997866	0.999498	1.00109	1.00258	1.0036	1.00466	1.00484	1.00546	1.00561	1.00604	1.0065	1.00681	1.00713	1.00711	1.00752	1.00747	1.00758	1.00813	1.00807	1.0085	1.00818	1.00845	1.00836	1.00891	1.00848	1.00866	1.00879	1.00908	1.00882	1.00962	1.00935	1.00947	1.0095	1.00974	1.0098	1.00997	1.01023	1.00975
	380.213	1.00047	1	0.99973	0.999459	0.999141	0.998944	0.998421	0.997783	0.997701	0.9971	0.997792	0.999623	1.00103	1.00249	1.0036	1.00452	1.00489	1.00554	1.00566	1.00608	1.00657	1.00682	1.00723	1.0072	1.00756	1.00745	1.00773	1.00812	1.00803	1.0086	1.00829	1.00849	1.00847	1.00887	1.00857	1.00879	1.0089	1.00901	1.00891	1.00963	1.00934	1.0093	1.00953	1.0098	1.00983	1.00988	1.01023	1.00968
	380.452	1.00035	0.999997	0.999685	0.99951	0.999101	0.998918	0.998422	0.997757	0.997554	0.997019	0.99763	0.999502	1.00083	1.00236	1.00347	1.00431	1.00481	1.00548	1.00561	1.00595	1.00652	1.00664	1.00712	1.0072	1.00753	1.00742	1.00773	1.00789	1.00783	1.00851	1.00818	1.00831	1.00837	1.00873	1.00849	1.00867	1.00889	1.00879	1.00884	1.00946	1.00915	1.00921	1.0095	1.00966	1.00962	1.00959	1.01	1.00949
	380.691	1.00017	0.999932	0.999663	0.999552	0.999062	0.99878	0.998368	0.997706	0.99734	0.996915	0.99744	0.999205	1.00056	1.00217	1.00321	1.00408	1.00463	1.00527	1.00544	1.00577	1.00635	1.00642	1.00685	1.0071	1.00735	1.00735	1.00752	1.00762	1.00757	1.0083	1.00789	1.008	1.00812	1.00857	1.00822	1.00847	1.00869	1.0086	1.00862	1.00915	1.0089	1.00912	1.00938	1.00939	1.00939	1.00927	1.00961	1.0093
	380.93	0.999997	0.999855	0.999652	0.999546	0.999064	0.99866	0.998281	0.997632	0.997256	0.996844	0.997269	0.998954	1.00033	1.00198	1.00304	1.00391	1.0045	1.00504	1.00531	1.00567	1.00612	1.00632	1.00662	1.00699	1.00716	1.00722	1.00728	1.00744	1.00745	1.00814	1.00761	1.00772	1.00789	1.00846	1.008	1.00834	1.00848	1.00849	1.0085	1.00886	1.00872	1.0091	1.00921	1.00914	1.00923	1.00907	1.00933	1.0092
	381.169	0.999888	0.999803	0.999603	0.999511	0.999093	0.998618	0.998173	0.997554	0.997265	0.996827	0.997166	0.998762	1.00017	1.00191	1.00303	1.00388	1.00447	1.00489	1.00526	1.00565	1.0059	1.00632	1.00655	1.00698	1.00709	1.00707	1.0072	1.00731	1.00748	1.00806	1.00752	1.00754	1.00776	1.00833	1.00793	1.0082	1.00828	1.00833	1.00848	1.00871	1.00856	1.00916	1.00903	1.00897	1.00909	1.00893	1.00922	1.00913
	381.409	0.999906	0.999784	0.999566	0.999501	0.999093	0.998621	0.998111	0.997522	0.997284	0.996866	0.997159	0.99862	1.00016	1.002	1.00309	1.00396	1.00452	1.00487	1.00535	1.00569	1.00593	1.00637	1.00672	1.00706	1.00715	1.00704	1.00726	1.00728	1.0076	1.00802	1.00759	1.00752	1.00771	1.00822	1.00792	1.00811	1.00817	1.00818	1.00846	1.00872	1.0085	1.00913	1.00891	1.00887	1.00897	1.00887	1.00922	1.00909
	381.648	0.99997	0.999794	0.999558	0.999485	0.999039	0.998631	0.998127	0.997552	0.997331	0.99693	0.997141	0.998546	1.00021	1.00211	1.0031	1.00398	1.00458	1.00494	1.00547	1.00575	1.00615	1.00641	1.00695	1.0071	1.0072	1.00714	1.00727	1.00738	1.00767	1.00795	1.00767	1.00756	1.00765	1.00818	1.00791	1.0081	1.00817	1.0081	1.00836	1.00874	1.00861	1.00897	1.00885	1.00887	1.00888	1.009	1.00924	1.00911
	381.887	0.999928	0.999809	0.99954	0.999391	0.998954	0.998637	0.998121	0.997589	0.997328	0.996904	0.99705	0.998425	1.00013	1.00205	1.00295	1.00383	1.00454	1.00492	1.00537	1.0057	1.00611	1.00629	1.00685	1.00691	1.007	1.00708	1.00708	1.00736	1.00758	1.00777	1.00758	1.00749	1.00752	1.00808	1.00785	1.00795	1.00814	1.00802	1.00815	1.00863	1.00868	1.00874	1.00875	1.0088	1.00879	1.00903	1.00916	1.00912
	382.126	0.999821	0.999839	0.999551	0.999289	0.998902	0.998676	0.998065	0.997579	0.997232	0.996824	0.997037	0.998292	1	1.0019	1.00278	1.00365	1.00441	1.00481	1.00514	1.00558	1.0059	1.00613	1.00656	1.00664	1.00674	1.00691	1.00688	1.00722	1.00742	1.00762	1.00739	1.00737	1.0074	1.00793	1.00776	1.00765	1.00803	1.00799	1.00792	1.00848	1.00855	1.00851	1.00866	1.00866	1.00871	1.00878	1.009	1.00904
	382.365	0.999841	0.999885	0.999644	0.999285	0.998916	0.998749	0.998068	0.997544	0.997205	0.996839	0.997185	0.998314	1.00006	1.00186	1.00283	1.00372	1.00433	1.00481	1.00513	1.00555	1.00592	1.00618	1.00652	1.00659	1.00674	1.00691	1.0069	1.0072	1.00739	1.00763	1.00728	1.00741	1.0074	1.0079	1.00777	1.00753	1.00795	1.00806	1.0078	1.0085	1.00841	1.00842	1.00863	1.00861	1.00865	1.00862	1.009	1.00897
	382.604	1.00003	0.999913	0.999749	0.999354	0.998977	0.998792	0.99816	0.997571	0.997324	0.996948	0.997435	0.998518	1.00026	1.00193	1.00304	1.00395	1.00446	1.00496	1.00539	1.00559	1.00611	1.00641	1.00674	1.00677	1.00698	1.00705	1.00702	1.00736	1.0075	1.00779	1.00727	1.00757	1.0075	1.00795	1.00792	1.00758	1.00793	1.00816	1.00784	1.00866	1.00842	1.00851	1.00868	1.00872	1.00867	1.00879	1.00911	1.00904
	382.843	1.00025	0.999933	0.999781	0.999419	0.999055	0.998804	0.998291	0.997662	0.997426	0.997125	0.997697	0.998801	1.00034	1.00206	1.0032	1.00412	1.00474	1.0051	1.00561	1.00569	1.00627	1.00669	1.00694	1.00701	1.00721	1.00716	1.00711	1.00751	1.00765	1.00799	1.0073	1.00773	1.00758	1.00795	1.00803	1.0077	1.00801	1.00826	1.00807	1.00885	1.00856	1.0087	1.00875	1.0089	1.0088	1.00907	1.00924	1.00918
	383.082	1.0004	0.999972	0.999766	0.999435	0.999112	0.998842	0.998411	0.997733	0.997402	0.997283	0.997783	0.998949	1.00028	1.00219	1.00326	1.00426	1.0049	1.00517	1.00564	1.00579	1.00634	1.00694	1.00699	1.00718	1.00734	1.00726	1.00726	1.00759	1.00773	1.00811	1.0074	1.00784	1.00762	1.00797	1.00806	1.00786	1.00818	1.00838	1.00835	1.00899	1.00875	1.00881	1.00885	1.00906	1.00897	1.0092	1.00936	1.00926
	383.322	1.00052	1.00001	0.999731	0.99941	0.999133	0.998903	0.998484	0.997827	0.997327	0.997272	0.997655	0.998966	1.00024	1.00224	1.0033	1.00437	1.00487	1.00527	1.0057	1.0059	1.00636	1.00711	1.00704	1.00731	1.00743	1.00741	1.00749	1.00773	1.00781	1.00809	1.00761	1.00794	1.00779	1.00812	1.00816	1.00807	1.00835	1.00855	1.00862	1.00907	1.00894	1.00884	1.00901	1.00919	1.00911	1.00922	1.00948	1.00928
	383.561	1.00064	1.00004	0.999686	0.999406	0.999142	0.998967	0.998512	0.997948	0.99729	0.997175	0.997542	0.999062	1.00035	1.00229	1.00342	1.00437	1.00492	1.0054	1.00592	1.00614	1.00652	1.00729	1.00725	1.00748	1.00756	1.0076	1.00772	1.008	1.008	1.0081	1.00788	1.00809	1.00811	1.00833	1.00836	1.00837	1.00847	1.00887	1.00888	1.00919	1.00915	1.00902	1.00929	1.00937	1.00925	1.00934	1.00962	1.00933
	383.8	1.00055	0.999998	0.999651	0.999399	0.999122	0.998929	0.998443	0.997913	0.997257	0.997064	0.997464	0.999094	1.00046	1.00226	1.00349	1.00425	1.00498	1.00539	1.006	1.00633	1.00673	1.00733	1.00741	1.00753	1.00764	1.00768	1.00781	1.00807	1.00812	1.00814	1.00798	1.00816	1.00826	1.00836	1.00842	1.00862	1.0085	1.00914	1.00895	1.00922	1.00922	1.00926	1.00943	1.00951	1.00935	1.00947	1.00969	1.00935
	384.039	1.00027	0.999916	0.999636	0.999316	0.999058	0.998738	0.998286	0.997739	0.997199	0.996868	0.997294	0.998889	1.00043	1.00203	1.0034	1.00405	1.00484	1.00517	1.00581	1.00618	1.00665	1.00708	1.00735	1.00736	1.00758	1.0075	1.00761	1.00786	1.00799	1.00806	1.00775	1.00802	1.00807	1.00822	1.00828	1.00854	1.00842	1.00902	1.00873	1.00905	1.00903	1.00928	1.00922	1.00943	1.00927	1.00934	1.00957	1.00926
	384.278	1.00015	0.999902	0.999668	0.999228	0.999029	0.998606	0.998216	0.997661	0.997179	0.996747	0.997187	0.998699	1.00041	1.00181	1.00325	1.00396	1.00468	1.00501	1.00575	1.00596	1.00648	1.0068	1.0073	1.00724	1.00751	1.00736	1.00736	1.00778	1.00787	1.00806	1.00758	1.00787	1.00787	1.00822	1.00827	1.00836	1.00837	1.00879	1.00853	1.00898	1.00887	1.00918	1.00895	1.00931	1.00914	1.00914	1.00945	1.00924
	384.517	1.00024	0.999958	0.999717	0.999237	0.999061	0.998641	0.998276	0.997694	0.997198	0.996864	0.997251	0.998679	1.00045	1.00176	1.00314	1.00401	1.00466	1.00512	1.0059	1.00595	1.00653	1.00671	1.0073	1.00725	1.00752	1.00749	1.00732	1.00797	1.00794	1.0082	1.00768	1.00785	1.00787	1.00838	1.0084	1.00835	1.00839	1.00876	1.00852	1.00908	1.00888	1.00911	1.00891	1.00928	1.00908	1.0091	1.00944	1.00931
	384.756	1.00027	0.999965	0.999719	0.999312	0.999058	0.998714	0.998305	0.997703	0.997178	0.997043	0.997306	0.998677	1.00035	1.00173	1.00305	1.00401	1.00466	1.00524	1.00591	1.00597	1.00666	1.0067	1.00718	1.00727	1.00749	1.00762	1.00738	1.00806	1.00797	1.00821	1.00771	1.0079	1.00792	1.00843	1.00837	1.00837	1.00839	1.00872	1.00845	1.00904	1.00879	1.00901	1.00893	1.00917	1.00899	1.00905	1.00936	1.00927
	384.996	1.00014	0.999925	0.999698	0.99937	0.998994	0.998798	0.99824	0.997703	0.997109	0.997079	0.997282	0.998609	1.00015	1.00166	1.00298	1.00397	1.00466	1.00522	1.00574	1.0059	1.00667	1.00661	1.00704	1.00728	1.00741	1.00758	1.00738	1.00786	1.00783	1.0081	1.00761	1.00787	1.00785	1.00833	1.00816	1.00827	1.00834	1.00853	1.00821	1.00876	1.00852	1.00883	1.00884	1.00894	1.00877	1.00898	1.00913	1.00906
	385.235	1.00007	0.999917	0.999699	0.999383	0.998969	0.998932	0.998217	0.997747	0.997107	0.997024	0.997313	0.998574	1.00012	1.00166	1.00294	1.00398	1.00465	1.00517	1.00561	1.00586	1.00659	1.0065	1.00701	1.00729	1.00737	1.00751	1.00731	1.00761	1.00772	1.00809	1.00766	1.00775	1.00778	1.00823	1.00791	1.00811	1.00827	1.00837	1.00801	1.00847	1.00828	1.0086	1.00865	1.00871	1.00852	1.00892	1.00886	1.00881
	385.474	1.00017	0.999931	0.999732	0.999422	0.999054	0.999046	0.998328	0.997823	0.997268	0.997036	0.997414	0.998661	1.00027	1.00178	1.00301	1.00406	1.00456	1.00518	1.00561	1.00591	1.00655	1.00648	1.00708	1.0073	1.00739	1.0075	1.00719	1.00749	1.00773	1.00807	1.00785	1.00761	1.0078	1.00819	1.00779	1.00798	1.00815	1.0083	1.00791	1.00838	1.0082	1.00847	1.00846	1.00861	1.00836	1.00882	1.00875	1.00864
	385.713	1.00032	0.99992	0.999769	0.999521	0.999154	0.999055	0.99843	0.997899	0.997483	0.997086	0.997485	0.998737	1.00034	1.00191	1.00311	1.0041	1.00438	1.00514	1.00566	1.00592	1.00647	1.00648	1.00715	1.00736	1.00733	1.00747	1.00704	1.00738	1.00768	1.00796	1.00785	1.00758	1.00777	1.00805	1.00778	1.00788	1.00796	1.00819	1.00776	1.00841	1.0082	1.00844	1.00833	1.0086	1.00831	1.00865	1.00877	1.00854
	385.952	1.0004	0.999889	0.999749	0.999602	0.999166	0.998979	0.9984	0.997867	0.997524	0.997011	0.997472	0.998632	1.00025	1.00183	1.00305	1.00397	1.00427	1.00505	1.00562	1.00576	1.0063	1.0065	1.00708	1.00732	1.00713	1.00738	1.0069	1.00716	1.00744	1.00782	1.00756	1.00754	1.00757	1.00781	1.00767	1.00772	1.00779	1.00805	1.00761	1.00836	1.0081	1.00843	1.00825	1.00853	1.0083	1.00841	1.00871	1.00841
	386.191	1.00041	0.999891	0.999711	0.999619	0.999164	0.998913	0.998337	0.997733	0.997384	0.99686	0.997422	0.998478	1.00011	1.00163	1.00288	1.00382	1.0044	1.00505	1.00557	1.00562	1.00619	1.00657	1.00696	1.00716	1.00699	1.0073	1.00688	1.00704	1.00724	1.00772	1.00724	1.00733	1.00741	1.00767	1.00754	1.00757	1.00773	1.00792	1.00764	1.00827	1.00803	1.00841	1.00821	1.00843	1.00834	1.00824	1.00861	1.00834
	386.43	1.00035	0.999938	0.999734	0.9996	0.999206	0.9989	0.998329	0.99767	0.99731	0.996825	0.997426	0.998421	0.999977	1.00157	1.00282	1.00384	1.00461	1.0052	1.00559	1.0057	1.00622	1.00664	1.00699	1.00708	1.00698	1.0073	1.007	1.00713	1.00726	1.00776	1.00711	1.00712	1.00743	1.00767	1.00756	1.00752	1.00779	1.00782	1.00781	1.00827	1.00813	1.00834	1.00824	1.00843	1.00846	1.00826	1.00868	1.00843
	386.669	1.00016	0.999967	0.999777	0.999571	0.999205	0.998899	0.998365	0.997706	0.997408	0.996885	0.997476	0.998401	0.999964	1.00165	1.0029	1.00388	1.0046	1.00536	1.0056	1.00591	1.00625	1.00669	1.00714	1.00715	1.00705	1.00731	1.00709	1.0073	1.00742	1.00783	1.00713	1.00715	1.00748	1.00772	1.00767	1.00759	1.00792	1.00787	1.00794	1.00833	1.00824	1.00824	1.00841	1.00851	1.00858	1.00837	1.00889	1.00863
	386.909	1	0.999956	0.999786	0.99956	0.999153	0.998886	0.998418	0.997725	0.997527	0.99693	0.997529	0.998403	1.00014	1.00171	1.00299	1.00386	1.00452	1.00542	1.00554	1.00609	1.00634	1.00683	1.00723	1.00721	1.0072	1.0073	1.00715	1.00746	1.00759	1.00783	1.00725	1.00735	1.00754	1.00782	1.00773	1.00778	1.00813	1.00811	1.00799	1.00847	1.00831	1.00824	1.00866	1.00869	1.00871	1.00856	1.0091	1.00885
	387.148	1.00006	0.999963	0.999788	0.999595	0.999166	0.998901	0.998475	0.997732	0.99757	0.996969	0.997618	0.998481	1.00028	1.00176	1.00302	1.0039	1.00459	1.00541	1.00559	1.00627	1.00654	1.00699	1.00724	1.00729	1.00747	1.00738	1.00727	1.00765	1.00777	1.00791	1.00748	1.00764	1.00774	1.00806	1.00778	1.00807	1.00839	1.00845	1.00811	1.00868	1.00838	1.00845	1.0089	1.00895	1.00892	1.00889	1.00934	1.00903
	387.387	1.00019	1	0.999799	0.999632	0.999244	0.998936	0.998545	0.99778	0.997532	0.996988	0.997687	0.998544	1.00028	1.00189	1.00296	1.00402	1.00474	1.00543	1.00579	1.00644	1.00676	1.00711	1.00733	1.00747	1.00778	1.00755	1.00752	1.00787	1.00797	1.00815	1.00777	1.00795	1.00802	1.00838	1.00793	1.00835	1.00856	1.00867	1.00832	1.00888	1.00852	1.00867	1.00905	1.00911	1.00914	1.00916	1.00954	1.00918
	387.626	1.00015	0.999975	0.99977	0.999583	0.999272	0.998926	0.998564	0.997809	0.997396	0.996915	0.9976	0.998439	1.00021	1.002	1.00292	1.0041	1.0048	1.00539	1.00595	1.00648	1.00688	1.00715	1.00742	1.00766	1.00796	1.00764	1.00777	1.00795	1.00807	1.0083	1.00785	1.00809	1.00817	1.00851	1.00803	1.0084	1.00855	1.00861	1.00841	1.00894	1.00862	1.00867	1.00902	1.00911	1.00915	1.00912	1.00953	1.00922
	387.865	1.00006	0.999891	0.99973	0.999502	0.999254	0.998893	0.998528	0.99779	0.997252	0.996844	0.997446	0.998336	1.00011	1.00196	1.00302	1.00408	1.00474	1.00528	1.00598	1.0064	1.00678	1.00707	1.0074	1.00775	1.00796	1.0076	1.00789	1.00782	1.00805	1.00826	1.00772	1.00805	1.00818	1.00841	1.008	1.00821	1.00841	1.00838	1.00833	1.00884	1.00853	1.00855	1.00885	1.00903	1.00896	1.00885	1.00927	1.00912
	388.104	1.00007	0.999882	0.999767	0.999507	0.999264	0.9989	0.998547	0.997788	0.99725	0.996892	0.99742	0.998473	0.999998	1.00186	1.00317	1.00402	1.00467	1.00526	1.00597	1.00635	1.00659	1.00705	1.00734	1.00779	1.00787	1.00757	1.00786	1.00766	1.00798	1.00827	1.00764	1.00794	1.00805	1.00832	1.00802	1.00803	1.00826	1.00826	1.00828	1.00876	1.00834	1.0085	1.0087	1.00889	1.00877	1.00863	1.00901	1.00896
	388.343	1.00011	0.999977	0.99984	0.999542	0.999271	0.99891	0.99858	0.997808	0.99732	0.99698	0.997462	0.998632	0.999936	1.00176	1.00312	1.00396	1.00464	1.00531	1.00593	1.00637	1.00653	1.00711	1.00727	1.00777	1.00769	1.00751	1.00771	1.00759	1.00786	1.00834	1.00763	1.00782	1.00771	1.00829	1.00806	1.0079	1.00818	1.00821	1.00826	1.0087	1.00821	1.00845	1.0086	1.00873	1.0087	1.00856	1.00887	1.00874
	388.582	1.0002	1.00008	0.999862	0.999531	0.999256	0.9989	0.998547	0.997847	0.99732	0.997033	0.997466	0.998602	0.999885	1.00162	1.00288	1.0039	1.00457	1.00528	1.0058	1.00639	1.00659	1.00705	1.00716	1.00755	1.00745	1.00736	1.00751	1.00749	1.00775	1.00825	1.00756	1.00767	1.00742	1.00823	1.00797	1.00777	1.00807	1.00801	1.00812	1.0085	1.00808	1.00839	1.00842	1.00859	1.00857	1.00854	1.00878	1.00847
	388.822	1.00031	1.00011	0.999832	0.99954	0.999249	0.998884	0.998481	0.997913	0.997305	0.997049	0.997444	0.998533	0.99981	1.0015	1.00267	1.00376	1.00446	1.00516	1.00561	1.00634	1.00669	1.00685	1.00709	1.00722	1.00733	1.00727	1.00734	1.00739	1.00764	1.00808	1.00743	1.00755	1.00736	1.00815	1.00783	1.00775	1.00787	1.00782	1.00793	1.00825	1.00789	1.00831	1.00818	1.00845	1.0083	1.00848	1.00876	1.00827
	389.061	1.00029	1.00007	0.999802	0.99959	0.999268	0.99889	0.998435	0.997969	0.997364	0.997052	0.997441	0.998557	0.999805	1.00143	1.00262	1.00365	1.00444	1.0051	1.0055	1.0063	1.00677	1.00671	1.00707	1.00708	1.00736	1.00735	1.0072	1.00739	1.00744	1.00799	1.00733	1.00749	1.00743	1.00804	1.00778	1.00779	1.00767	1.00786	1.00788	1.00813	1.00779	1.00818	1.00808	1.00829	1.00817	1.00842	1.00876	1.00823
	389.3	1.00014	1.00001	0.999801	0.999613	0.999311	0.998944	0.998442	0.997986	0.997449	0.997064	0.997471	0.998642	0.999887	1.00137	1.00267	1.00369	1.00446	1.00516	1.00554	1.00638	1.00683	1.00674	1.00701	1.00717	1.0074	1.00752	1.00717	1.00749	1.00732	1.00792	1.00738	1.0075	1.00753	1.00794	1.00784	1.00778	1.00758	1.00804	1.008	1.00814	1.00785	1.00812	1.0082	1.00831	1.00826	1.00846	1.00872	1.00832
	389.539	1.00002	0.999908	0.999803	0.999589	0.999329	0.99897	0.998467	0.997948	0.997456	0.997027	0.997461	0.998658	0.99985	1.00129	1.00265	1.00372	1.00436	1.00519	1.00555	1.00642	1.00676	1.00677	1.00692	1.00723	1.00735	1.00754	1.00721	1.00755	1.00733	1.00781	1.0074	1.00748	1.00756	1.00785	1.00789	1.00764	1.00761	1.00801	1.00804	1.00817	1.00786	1.00813	1.00825	1.00839	1.00827	1.00846	1.00863	1.00836
	389.778	1.00007	0.999819	0.999793	0.999576	0.999288	0.998938	0.998462	0.99789	0.997426	0.996952	0.997397	0.998576	0.999659	1.00127	1.00257	1.0037	1.00427	1.00519	1.00544	1.00628	1.00657	1.00674	1.00694	1.00716	1.00729	1.00741	1.00725	1.00742	1.00729	1.00776	1.00724	1.00735	1.00743	1.00776	1.00784	1.00745	1.00766	1.00775	1.00791	1.00811	1.00769	1.00808	1.00815	1.00836	1.00814	1.00836	1.00854	1.00836
	390.017	1.00018	0.999834	0.999751	0.999603	0.999221	0.998938	0.99845	0.997865	0.997462	0.996961	0.997398	0.998488	0.999534	1.00133	1.00256	1.00374	1.00437	1.00528	1.00535	1.00608	1.00643	1.00674	1.00704	1.00708	1.00723	1.00731	1.00729	1.00723	1.00722	1.00777	1.00705	1.00728	1.00726	1.00774	1.00782	1.00738	1.00766	1.00759	1.00779	1.00804	1.00764	1.00806	1.00815	1.00836	1.00808	1.00828	1.00854	1.00844
	390.256	1.00015	0.999921	0.999686	0.999611	0.999146	0.998986	0.998411	0.99784	0.997467	0.997029	0.997469	0.998361	0.999571	1.00131	1.00256	1.00375	1.00443	1.00521	1.00529	1.00593	1.00635	1.00673	1.00704	1.00704	1.00712	1.00723	1.00725	1.00708	1.00722	1.00769	1.00698	1.00725	1.00718	1.00777	1.00787	1.00747	1.00767	1.00771	1.00773	1.00801	1.00785	1.00811	1.00831	1.00844	1.00814	1.0083	1.00858	1.00845
	390.495	1.00012	0.999959	0.999687	0.999581	0.999119	0.998997	0.998339	0.997813	0.997359	0.997051	0.997474	0.998203	0.999715	1.00123	1.00252	1.00366	1.00433	1.005	1.00531	1.00587	1.00625	1.00667	1.00696	1.00703	1.00706	1.00707	1.00718	1.007	1.0073	1.00757	1.00696	1.00716	1.00715	1.00777	1.00785	1.00759	1.00783	1.00795	1.00766	1.00803	1.00811	1.00817	1.00839	1.00848	1.0083	1.00839	1.00858	1.00834
	390.735	1.00014	0.999942	0.999753	0.999551	0.999185	0.998938	0.998329	0.997819	0.997265	0.997058	0.997392	0.998136	0.999863	1.00129	1.00251	1.00359	1.00428	1.00495	1.00549	1.00594	1.00624	1.00663	1.00693	1.0071	1.00711	1.00698	1.00721	1.00712	1.00743	1.00755	1.00699	1.00715	1.00724	1.00774	1.00777	1.00761	1.00805	1.00816	1.00763	1.00811	1.00823	1.00823	1.00839	1.00849	1.00849	1.00851	1.00853	1.00832
	390.974	1.00003	0.999923	0.999773	0.999513	0.99922	0.99887	0.998378	0.997798	0.997257	0.997053	0.997303	0.998192	0.999893	1.00143	1.00256	1.00354	1.00438	1.00502	1.0057	1.00601	1.00631	1.00667	1.007	1.0072	1.00717	1.00707	1.00726	1.00733	1.00747	1.00759	1.00708	1.00723	1.00739	1.00763	1.00765	1.00755	1.00808	1.00826	1.00761	1.00821	1.00816	1.00825	1.00837	1.00848	1.00854	1.00859	1.00846	1.00843
	391.213	0.999861	0.999894	0.99971	0.99947	0.99913	0.99885	0.998397	0.997713	0.997263	0.996978	0.997242	0.998288	0.999808	1.00143	1.0026	1.00352	1.00448	1.00496	1.00577	1.00598	1.00633	1.00676	1.00702	1.00723	1.00717	1.00726	1.0072	1.0074	1.00741	1.00763	1.00712	1.00725	1.00742	1.00752	1.00752	1.00755	1.00791	1.00823	1.00764	1.00818	1.00795	1.00827	1.00835	1.00845	1.00846	1.00858	1.00842	1.0085
	391.452	0.999808	0.999858	0.999662	0.999458	0.999044	0.99887	0.998404	0.997676	0.997256	0.996923	0.997257	0.998298	0.999725	1.00135	1.00259	1.00357	1.00457	1.00486	1.00571	1.00601	1.0064	1.0068	1.00695	1.00723	1.00726	1.00736	1.00716	1.00733	1.0074	1.0077	1.00718	1.00722	1.00739	1.00754	1.00747	1.00765	1.00784	1.00819	1.00776	1.00804	1.00788	1.00829	1.00832	1.00847	1.00845	1.00854	1.00846	1.00858
	391.691	0.999878	0.999874	0.999725	0.999469	0.999076	0.998891	0.99842	0.997753	0.997279	0.996959	0.997342	0.998179	0.99969	1.00136	1.00257	1.00362	1.00465	1.00497	1.00569	1.00617	1.0066	1.00684	1.0069	1.0073	1.00746	1.00737	1.00724	1.00731	1.00748	1.00776	1.00731	1.00726	1.00747	1.00769	1.00758	1.00783	1.00797	1.00814	1.00789	1.00804	1.00804	1.00827	1.00831	1.00855	1.00854	1.0085	1.00853	1.00872
	391.93	0.999982	0.999946	0.999827	0.999492	0.999137	0.998915	0.998429	0.997843	0.997308	0.996995	0.997376	0.998071	0.999642	1.00142	1.00255	1.00366	1.00466	1.00523	1.00575	1.0063	1.00678	1.00693	1.00701	1.00743	1.0076	1.00742	1.00738	1.00744	1.0076	1.00781	1.00735	1.00746	1.0076	1.00787	1.00776	1.008	1.00811	1.00806	1.00798	1.00824	1.00818	1.00817	1.00829	1.00857	1.00867	1.00849	1.00858	1.00881
	392.169	1.00005	1	0.999858	0.999519	0.999134	0.99899	0.998452	0.997888	0.99731	0.99701	0.997325	0.998087	0.99955	1.00142	1.00258	1.00373	1.00462	1.00533	1.00578	1.00631	1.00693	1.00695	1.00725	1.00756	1.00763	1.00754	1.00754	1.00755	1.00769	1.00787	1.00731	1.00773	1.00767	1.00798	1.0079	1.00802	1.00816	1.00802	1.00797	1.0084	1.00816	1.00812	1.00823	1.00847	1.00879	1.00854	1.00868	1.00881
	392.408	1.0001	0.999997	0.999821	0.999511	0.999126	0.999072	0.998482	0.997906	0.997313	0.997031	0.997298	0.998116	0.999487	1.00133	1.00252	1.00378	1.0045	1.0052	1.00571	1.00623	1.00697	1.0068	1.00745	1.00762	1.00752	1.00759	1.00761	1.0075	1.00761	1.00783	1.00725	1.00786	1.00763	1.00797	1.00793	1.00784	1.00808	1.00795	1.00779	1.00835	1.00811	1.00813	1.00812	1.00841	1.00875	1.00853	1.00881	1.00872
	392.648	1.00013	0.999957	0.999752	0.999476	0.999181	0.99907	0.99847	0.997863	0.997347	0.997028	0.997305	0.998081	0.999471	1.00119	1.00229	1.00371	1.00434	1.00504	1.00558	1.0061	1.00679	1.00657	1.00744	1.00752	1.00723	1.00752	1.0075	1.00732	1.00745	1.00771	1.00718	1.00782	1.00746	1.00783	1.00787	1.00765	1.00789	1.00777	1.00756	1.00815	1.00804	1.00803	1.00797	1.00845	1.00851	1.00836	1.00873	1.00856
	392.887	1.00014	0.999903	0.999688	0.999448	0.999261	0.999027	0.998436	0.997797	0.997422	0.996988	0.997296	0.99806	0.999432	1.0011	1.0021	1.00356	1.00421	1.00495	1.00548	1.00596	1.00655	1.00648	1.00723	1.00737	1.00699	1.00734	1.00734	1.00717	1.00741	1.00761	1.0071	1.00766	1.00718	1.00762	1.00774	1.00757	1.00773	1.00762	1.00742	1.00795	1.00795	1.00775	1.00785	1.00836	1.00822	1.00812	1.00843	1.00833
	393.126	1.00017	0.999854	0.999665	0.999463	0.99929	0.999033	0.998431	0.997785	0.997494	0.996902	0.997304	0.998039	0.999352	1.00111	1.00208	1.00347	1.0041	1.0049	1.00544	1.00587	1.0064	1.00653	1.007	1.00728	1.00699	1.00716	1.00724	1.00712	1.00745	1.00752	1.007	1.00746	1.00698	1.00753	1.00757	1.00748	1.00764	1.00757	1.00731	1.00782	1.00784	1.00746	1.00771	1.0081	1.00801	1.00796	1.00819	1.00812
	393.365	1.00017	0.999823	0.999678	0.999524	0.999242	0.999036	0.998446	0.997782	0.997509	0.996806	0.9973	0.997935	0.999287	1.00111	1.0021	1.00339	1.00402	1.00486	1.00539	1.00582	1.00625	1.00654	1.00687	1.00722	1.00706	1.00706	1.00707	1.00702	1.00747	1.00744	1.00691	1.00727	1.0069	1.00759	1.00738	1.00735	1.00751	1.00748	1.00719	1.00772	1.00762	1.00729	1.00759	1.00788	1.00793	1.0079	1.00814	1.00801
	393.604	1.00018	0.999836	0.999738	0.999572	0.999206	0.999003	0.998489	0.99778	0.997464	0.996813	0.997292	0.997859	0.999325	1.00109	1.00213	1.00334	1.00412	1.00485	1.00541	1.00585	1.00612	1.00652	1.0068	1.00718	1.007	1.00705	1.00683	1.00689	1.00744	1.00744	1.00691	1.00709	1.0069	1.00761	1.00724	1.00724	1.00743	1.00738	1.00715	1.0077	1.00743	1.0073	1.00765	1.00787	1.00793	1.00792	1.0082	1.00801
	393.843	1.00024	0.999881	0.999845	0.999573	0.999267	0.998995	0.99856	0.997844	0.997438	0.996923	0.997358	0.997983	0.999443	1.00112	1.00219	1.00341	1.00433	1.00488	1.00553	1.00595	1.00613	1.00653	1.0068	1.00714	1.00693	1.00709	1.00672	1.00689	1.00739	1.00747	1.00695	1.00697	1.00697	1.00755	1.00717	1.00725	1.00747	1.00738	1.00721	1.00771	1.00747	1.00748	1.00786	1.00801	1.00788	1.00805	1.00834	1.00807
	394.082	1.00026	0.999911	0.9999	0.999564	0.999338	0.999048	0.99858	0.997933	0.99748	0.997014	0.997411	0.998187	0.999459	1.00117	1.00215	1.00351	1.0044	1.00493	1.00558	1.00602	1.00618	1.00656	1.00679	1.00702	1.00695	1.00704	1.00668	1.00697	1.00733	1.00745	1.0069	1.00689	1.00701	1.00747	1.0072	1.0074	1.00751	1.00741	1.00726	1.00764	1.00763	1.0077	1.00802	1.00812	1.00786	1.00822	1.00852	1.00814
	394.321	1.00025	0.999935	0.999859	0.999596	0.999346	0.999121	0.998575	0.997979	0.997527	0.997106	0.997402	0.998248	0.999403	1.00121	1.00207	1.00353	1.00433	1.00506	1.00558	1.006	1.00621	1.00661	1.00674	1.00694	1.00705	1.00696	1.00673	1.00709	1.00731	1.00749	1.0068	1.00691	1.00702	1.00743	1.00736	1.00764	1.0075	1.00747	1.00734	1.00765	1.00781	1.00786	1.00809	1.00822	1.00801	1.00841	1.00875	1.00828
	394.561	1.00027	0.999998	0.99983	0.999661	0.999361	0.999124	0.998613	0.998012	0.997561	0.997277	0.997442	0.998238	0.999535	1.00127	1.00215	1.00362	1.00431	1.00521	1.00569	1.00605	1.00627	1.0067	1.00684	1.0071	1.00729	1.00708	1.00695	1.00731	1.00738	1.00766	1.00685	1.00713	1.00718	1.00761	1.0076	1.00786	1.00761	1.00765	1.00756	1.00792	1.00813	1.00806	1.00826	1.00837	1.00828	1.00863	1.00895	1.0086
	394.8	1.00024	1.00007	0.999853	0.999681	0.999372	0.999054	0.998633	0.998012	0.997616	0.997379	0.997517	0.998286	0.999765	1.00132	1.00234	1.00373	1.00439	1.00525	1.00582	1.00619	1.00638	1.00676	1.00707	1.00729	1.00759	1.00731	1.00718	1.00752	1.00751	1.00777	1.007	1.00743	1.00741	1.00793	1.00777	1.00793	1.0078	1.00783	1.00774	1.00826	1.00842	1.00826	1.00846	1.0086	1.00846	1.00881	1.00907	1.00896
	395.039	1.00012	1.00008	0.999864	0.999638	0.999317	0.999022	0.998611	0.998001	0.997714	0.997313	0.997544	0.998324	0.999819	1.00129	1.00242	1.00373	1.00452	1.00524	1.00582	1.00627	1.00649	1.00678	1.00716	1.00727	1.00774	1.00738	1.00724	1.00757	1.00759	1.00772	1.00716	1.00758	1.00755	1.00809	1.00783	1.00789	1.0079	1.0079	1.00777	1.00839	1.00847	1.00835	1.00852	1.00879	1.00853	1.00887	1.00909	1.00912
	395.278	1.00016	1.00005	0.999863	0.99962	0.999293	0.999075	0.998652	0.998131	0.997857	0.99727	0.997596	0.998305	0.999818	1.00131	1.00239	1.00371	1.00465	1.00533	1.00587	1.00634	1.00664	1.00691	1.00722	1.00724	1.00775	1.00733	1.00728	1.00761	1.00764	1.00774	1.00739	1.00767	1.00767	1.00812	1.00792	1.00792	1.00798	1.00802	1.00784	1.00845	1.00842	1.00835	1.00857	1.00889	1.00867	1.00891	1.00918	1.00912
	395.517	1.00037	1.00003	0.999852	0.999658	0.999357	0.99915	0.998743	0.998317	0.997952	0.99731	0.997691	0.998342	0.999851	1.00141	1.00243	1.00374	1.00465	1.00536	1.00599	1.00644	1.00681	1.00709	1.00742	1.00736	1.0077	1.00728	1.00739	1.0077	1.00766	1.00788	1.00766	1.00776	1.00772	1.00814	1.00799	1.00795	1.00807	1.0082	1.00794	1.00855	1.00835	1.00838	1.00865	1.00892	1.00873	1.00895	1.00934	1.0091
	395.756	1.00048	1.00001	0.999801	0.999649	0.999388	0.999141	0.998734	0.998287	0.997887	0.997311	0.997697	0.998401	0.999752	1.00132	1.00245	1.00369	1.00449	1.00519	1.00593	1.00646	1.00682	1.00702	1.00748	1.00748	1.00752	1.00715	1.00738	1.00767	1.00761	1.00788	1.00769	1.00775	1.00753	1.008	1.00787	1.00781	1.00804	1.00819	1.00781	1.00849	1.00818	1.00837	1.00855	1.0088	1.00848	1.00878	1.00929	1.00895
	395.995	1.0004	0.999953	0.99976	0.99957	0.999339	0.999041	0.998656	0.998091	0.997715	0.997294	0.997647	0.998336	0.999561	1.00105	1.00229	1.00349	1.0043	1.00495	1.00571	1.00637	1.00663	1.00681	1.00732	1.00744	1.00724	1.00706	1.00716	1.0075	1.00741	1.00769	1.00743	1.00759	1.00727	1.00768	1.00759	1.00752	1.00789	1.00797	1.00751	1.0082	1.00789	1.00811	1.00823	1.00852	1.00814	1.00847	1.00898	1.00867
	396.235	1.00031	0.999897	0.99978	0.999558	0.999319	0.998968	0.998685	0.997992	0.9976	0.997348	0.997645	0.998299	0.999418	1.00092	1.00206	1.00332	1.00424	1.00489	1.00558	1.00625	1.00644	1.00675	1.00712	1.00725	1.00712	1.00705	1.00694	1.00739	1.00717	1.00753	1.00712	1.00738	1.00721	1.00746	1.00728	1.0073	1.0077	1.00773	1.00728	1.00787	1.00764	1.00779	1.00795	1.00828	1.00805	1.00827	1.00865	1.00844
	396.474	1.00018	0.999919	0.999808	0.999641	0.999349	0.998935	0.998751	0.998027	0.997614	0.997428	0.997584	0.998385	0.999324	1.00093	1.00193	1.00328	1.00425	1.00493	1.00553	1.00614	1.00633	1.00667	1.00697	1.00703	1.00715	1.007	1.00683	1.0073	1.00701	1.00747	1.00696	1.00723	1.00727	1.0074	1.00711	1.00717	1.00753	1.00754	1.00716	1.00763	1.00752	1.00769	1.00789	1.00815	1.00811	1.0082	1.00843	1.00837
	396.713	1.00007	0.999992	0.999827	0.999694	0.99937	0.998906	0.998733	0.998075	0.997696	0.997424	0.997459	0.998413	0.999248	1.00091	1.00191	1.00326	1.00419	1.00489	1.00548	1.0061	1.00625	1.00645	1.00687	1.0069	1.00716	1.00696	1.00683	1.0072	1.00697	1.00747	1.00703	1.0071	1.00723	1.00736	1.00716	1.00709	1.00745	1.00743	1.00708	1.00754	1.0075	1.00772	1.00793	1.00811	1.00809	1.00821	1.00829	1.00836
	396.952	1.00011	1.00004	0.999867	0.999674	0.999381	0.99896	0.998717	0.998088	0.997724	0.997358	0.997481	0.998383	0.999183	1.00093	1.00199	1.0033	1.00412	1.00483	1.00551	1.00613	1.00626	1.00637	1.00689	1.00694	1.00718	1.00706	1.00694	1.00724	1.00711	1.0076	1.00727	1.00701	1.00715	1.00737	1.00724	1.00712	1.00747	1.00748	1.00703	1.00759	1.00746	1.00773	1.008	1.00814	1.00805	1.00826	1.00826	1.00838
	397.191	1.00024	1.00006	0.999898	0.999656	0.99938	0.999074	0.998755	0.998111	0.997662	0.997372	0.997653	0.9984	0.999143	1.00096	1.00217	1.00342	1.00416	1.00493	1.00567	1.00614	1.00648	1.00652	1.00694	1.0071	1.00729	1.00722	1.00702	1.00739	1.00729	1.00772	1.00755	1.00703	1.00717	1.00744	1.00717	1.00723	1.00755	1.0077	1.00708	1.00766	1.0074	1.00783	1.00808	1.00817	1.00816	1.00829	1.00843	1.00837
	397.43	1.00029	1.00007	0.999895	0.999714	0.999355	0.999146	0.998832	0.99821	0.997611	0.997474	0.997811	0.998449	0.999178	1.00097	1.00229	1.00352	1.00429	1.00514	1.0058	1.00613	1.00671	1.00672	1.00692	1.00728	1.00738	1.00727	1.00701	1.00743	1.00731	1.00769	1.00769	1.00712	1.00723	1.00751	1.00713	1.00735	1.00762	1.00786	1.00726	1.00771	1.00749	1.008	1.00819	1.00822	1.00833	1.00842	1.00873	1.00838
	397.669	1.0003	1.00001	0.999836	0.99976	0.999335	0.999193	0.998895	0.998305	0.997606	0.997514	0.99784	0.998442	0.999283	1.00096	1.00219	1.00351	1.00429	1.00521	1.0057	1.00608	1.00668	1.00675	1.00679	1.0073	1.00732	1.00718	1.00692	1.0073	1.0071	1.00755	1.00753	1.00711	1.00722	1.00753	1.00719	1.00736	1.00759	1.00778	1.00742	1.00766	1.00765	1.00805	1.00827	1.00835	1.00833	1.00856	1.00884	1.00838
	397.908	1.00025	0.99992	0.999718	0.999683	0.999353	0.999233	0.99888	0.998239	0.997608	0.997423	0.997741	0.998306	0.999325	1.00089	1.00198	1.00333	1.00401	1.00506	1.00547	1.00596	1.00645	1.00658	1.00665	1.00715	1.00705	1.00698	1.00681	1.00715	1.00682	1.00739	1.00717	1.007	1.00708	1.00744	1.00716	1.00724	1.0074	1.00762	1.00735	1.00749	1.00767	1.00797	1.00822	1.00837	1.00818	1.00852	1.00872	1.00818
	398.148	1.00015	0.999909	0.999668	0.999592	0.999409	0.999254	0.998852	0.998099	0.997648	0.997307	0.997724	0.998122	0.999263	1.00087	1.00193	1.00311	1.00376	1.00502	1.00543	1.00593	1.00626	1.00645	1.00665	1.00706	1.00683	1.00683	1.00685	1.00717	1.00677	1.00733	1.00695	1.00698	1.00696	1.00745	1.0071	1.00725	1.00721	1.0075	1.00724	1.00749	1.00759	1.00791	1.00814	1.00828	1.00813	1.00848	1.00864	1.00802
	398.387	1.00003	0.999934	0.999737	0.999589	0.999446	0.999226	0.998821	0.998042	0.997721	0.997266	0.997777	0.998002	0.999186	1.00087	1.00196	1.00296	1.00376	1.00507	1.00555	1.00595	1.00612	1.00644	1.00674	1.00708	1.00683	1.0068	1.00692	1.00723	1.00692	1.00728	1.00686	1.00704	1.00692	1.00752	1.0071	1.00734	1.00714	1.0074	1.00731	1.00771	1.00757	1.00791	1.00813	1.00829	1.00825	1.00855	1.0087	1.00822
	398.626	0.999952	0.999907	0.999821	0.99962	0.99945	0.99915	0.998772	0.998079	0.997773	0.99731	0.997705	0.998043	0.999184	1.00077	1.00188	1.00295	1.00385	1.00503	1.00555	1.00589	1.00607	1.00645	1.00678	1.00702	1.00693	1.00683	1.00689	1.00718	1.00699	1.00714	1.00675	1.00705	1.00686	1.00747	1.00707	1.00735	1.00716	1.00731	1.00745	1.00796	1.0076	1.00799	1.00816	1.00844	1.00838	1.0086	1.00881	1.00857
	398.865	1.00006	0.9999	0.999881	0.999673	0.999471	0.999145	0.998763	0.998214	0.997813	0.997395	0.99766	0.998281	0.999301	1.00073	1.00187	1.00311	1.00393	1.00499	1.00548	1.00582	1.00621	1.00644	1.00686	1.00692	1.00701	1.00694	1.00692	1.00721	1.00698	1.00714	1.0067	1.00707	1.0069	1.00744	1.00708	1.00735	1.00727	1.00736	1.00757	1.00818	1.00768	1.00819	1.00826	1.00863	1.0085	1.00866	1.00898	1.00885
	399.104	1.0002	0.999929	0.99992	0.999737	0.99948	0.999207	0.998752	0.998342	0.997832	0.997431	0.997782	0.998528	0.999412	1.00084	1.00196	1.0033	1.00403	1.00504	1.00542	1.00584	1.00643	1.00645	1.00694	1.00695	1.00707	1.00709	1.00707	1.00736	1.00705	1.00734	1.00682	1.00717	1.00712	1.00754	1.00716	1.00735	1.00736	1.00751	1.00761	1.00824	1.00772	1.00831	1.00839	1.00872	1.00862	1.00876	1.00909	1.00898
	399.343	1.00014	0.999916	0.9999	0.99974	0.999394	0.999212	0.998694	0.998327	0.997821	0.997423	0.997907	0.998582	0.999399	1.00088	1.00197	1.00338	1.00408	1.00513	1.00535	1.00593	1.00655	1.0065	1.00693	1.00707	1.00708	1.00712	1.0072	1.00737	1.00724	1.00749	1.00699	1.00724	1.0073	1.00762	1.00721	1.00728	1.00736	1.00754	1.00749	1.00808	1.00764	1.0083	1.00836	1.00862	1.00866	1.00877	1.009	1.00894
	399.582	1	0.999893	0.999837	0.999698	0.999266	0.99915	0.998669	0.998253	0.99786	0.997466	0.997923	0.998514	0.999317	1.00081	1.00188	1.00333	1.0041	1.00528	1.00533	1.00599	1.00655	1.00656	1.00689	1.00714	1.00709	1.00707	1.00729	1.00721	1.00746	1.00756	1.00709	1.00725	1.00732	1.00762	1.0073	1.00722	1.00742	1.0075	1.00731	1.00795	1.00762	1.00822	1.00825	1.00851	1.00869	1.00877	1.0089	1.00881
	399.821	0.999976	0.999921	0.999793	0.999687	0.999223	0.999071	0.998696	0.998222	0.997947	0.997566	0.997837	0.998482	0.999262	1.00079	1.00177	1.00322	1.00412	1.0053	1.00543	1.00594	1.00651	1.00658	1.00683	1.00714	1.00714	1.00707	1.00733	1.00706	1.00756	1.00763	1.00706	1.00727	1.00733	1.00757	1.00742	1.0072	1.00745	1.00753	1.00728	1.00795	1.00775	1.00812	1.00824	1.00852	1.00878	1.00891	1.00894	1.00881
	400.061	1.00006	0.999947	0.999788	0.999698	0.999259	0.999017	0.998682	0.998192	0.997951	0.997604	0.997696	0.998433	0.999283	1.00078	1.0016	1.00312	1.0041	1.00506	1.00545	1.00579	1.00641	1.00658	1.00671	1.00712	1.00717	1.00711	1.00722	1.00702	1.00749	1.00758	1.00697	1.00726	1.00731	1.0075	1.00744	1.00718	1.0073	1.00753	1.00743	1.00795	1.00785	1.00807	1.00839	1.00851	1.00879	1.00898	1.00897	1.00892
	400.3	1.00016	0.999967	0.99982	0.99971	0.999318	0.999031	0.998665	0.998176	0.997885	0.99755	0.997629	0.998321	0.999405	1.00072	1.0015	1.00306	1.0041	1.00485	1.00535	1.00573	1.0063	1.00664	1.00666	1.00714	1.00718	1.00714	1.00712	1.00711	1.0074	1.00753	1.00699	1.00723	1.00727	1.0075	1.00741	1.00727	1.00721	1.00746	1.00757	1.00798	1.00784	1.00807	1.00858	1.00846	1.00871	1.00895	1.00898	1.00905
	400.539	1.00016	1.00002	0.999866	0.999719	0.999396	0.999085	0.998758	0.99824	0.997846	0.997533	0.997687	0.998273	0.999544	1.00069	1.00164	1.00303	1.00418	1.00491	1.00532	1.00588	1.00632	1.00671	1.00677	1.00721	1.00723	1.00723	1.00718	1.0073	1.00741	1.00765	1.00711	1.0073	1.00725	1.00759	1.00748	1.00746	1.00738	1.00751	1.00767	1.00811	1.00787	1.00812	1.00873	1.00848	1.00874	1.009	1.0091	1.0092
	400.778	1.00005	1.00004	0.999855	0.999688	0.999432	0.999096	0.998881	0.998336	0.997827	0.997538	0.997764	0.998292	0.999505	1.00073	1.00181	1.00296	1.00421	1.005	1.00536	1.00597	1.00636	1.00667	1.00688	1.00724	1.0072	1.00737	1.00719	1.00737	1.00746	1.00774	1.00714	1.00737	1.0072	1.00763	1.00753	1.0075	1.00762	1.00764	1.00777	1.00824	1.00792	1.00825	1.0088	1.00859	1.00891	1.00904	1.00924	1.0093
	401.017	0.999893	0.999994	0.999786	0.999664	0.999412	0.999075	0.998928	0.998395	0.997828	0.997472	0.9978	0.998278	0.999297	1.00078	1.00177	1.00294	1.00415	1.00494	1.00536	1.0059	1.00629	1.00664	1.00696	1.00727	1.00714	1.00748	1.00708	1.0073	1.0075	1.00771	1.00712	1.00736	1.00714	1.00757	1.00747	1.00741	1.00775	1.00767	1.00781	1.00834	1.00799	1.00839	1.0088	1.00869	1.00906	1.00897	1.00927	1.00932
	401.256	0.999902	0.999947	0.999735	0.999707	0.999409	0.999089	0.998929	0.998416	0.997819	0.997422	0.997782	0.998242	0.999125	1.00079	1.00166	1.00306	1.00408	1.00482	1.00537	1.00581	1.00624	1.00669	1.00715	1.00732	1.0072	1.00748	1.00713	1.00725	1.00754	1.00776	1.00716	1.00735	1.00718	1.00758	1.00747	1.0074	1.00784	1.00764	1.00785	1.00844	1.00815	1.00854	1.00877	1.00877	1.00911	1.00896	1.00922	1.00932
	401.495	1.00011	0.999963	0.999749	0.999774	0.999441	0.999141	0.998952	0.998425	0.997835	0.997483	0.997742	0.998318	0.999105	1.00077	1.00173	1.00321	1.00404	1.0048	1.00548	1.00588	1.00636	1.00681	1.00737	1.00739	1.00736	1.00741	1.00736	1.00731	1.00767	1.00792	1.00722	1.0074	1.00734	1.00772	1.00759	1.0075	1.00793	1.00766	1.00788	1.00847	1.00839	1.00868	1.00881	1.00894	1.00905	1.0091	1.00918	1.00936
	401.734	1.00028	1.00003	0.999825	0.999789	0.999483	0.999193	0.999013	0.998426	0.997985	0.997591	0.997744	0.998561	0.999197	1.00078	1.00198	1.00333	1.00407	1.00499	1.00569	1.00607	1.00659	1.00693	1.00747	1.00745	1.00752	1.00731	1.00755	1.00749	1.00782	1.00803	1.00721	1.0074	1.00742	1.00784	1.00772	1.00764	1.00792	1.00772	1.00782	1.00849	1.00855	1.00875	1.0089	1.00918	1.00907	1.00927	1.00923	1.00944
	401.974	1.00025	1.00006	0.99989	0.999707	0.999513	0.999222	0.999019	0.99838	0.998117	0.997637	0.997734	0.998748	0.999226	1.00074	1.00214	1.00334	1.00412	1.00513	1.00576	1.00614	1.0067	1.00686	1.00731	1.00741	1.00756	1.00712	1.0075	1.0075	1.00775	1.00798	1.00715	1.00724	1.00736	1.00782	1.00765	1.00769	1.00781	1.00778	1.00774	1.00853	1.00847	1.00871	1.00887	1.00936	1.00915	1.00938	1.00933	1.00948
	402.213	1.00008	1.00006	0.999906	0.999622	0.999528	0.99925	0.998953	0.998309	0.998078	0.997612	0.99774	0.998697	0.999144	1.00065	1.0021	1.00322	1.00415	1.00504	1.00556	1.00599	1.00657	1.00663	1.00695	1.00728	1.00743	1.0069	1.00732	1.00725	1.00757	1.00778	1.00711	1.00715	1.00732	1.00772	1.00746	1.00762	1.00776	1.00787	1.00772	1.00855	1.0083	1.00862	1.00877	1.00937	1.00915	1.00942	1.00941	1.00945
	402.452	0.999911	1.00001	0.999907	0.999629	0.999513	0.999256	0.998917	0.998249	0.997977	0.997563	0.997803	0.998493	0.999029	1.00059	1.0019	1.00303	1.00412	1.00484	1.00528	1.00574	1.00626	1.00645	1.00658	1.00714	1.00716	1.00678	1.00712	1.00705	1.00739	1.00753	1.00709	1.00721	1.00726	1.00756	1.0073	1.00746	1.00771	1.00787	1.00771	1.00847	1.00816	1.00851	1.00864	1.00923	1.00909	1.00934	1.00945	1.00938
	402.691	0.999801	0.99992	0.999881	0.999653	0.999419	0.99921	0.998916	0.998208	0.997912	0.997538	0.997836	0.998307	0.998946	1.00057	1.0016	1.00284	1.00398	1.00467	1.00513	1.00555	1.006	1.00633	1.00637	1.00703	1.00686	1.00673	1.00688	1.007	1.00713	1.00738	1.00707	1.00715	1.00708	1.00731	1.00717	1.00728	1.00752	1.00776	1.0076	1.00828	1.00798	1.00838	1.00851	1.00897	1.00903	1.00911	1.00939	1.00926
	402.93	0.99985	0.999861	0.999843	0.999638	0.999307	0.999185	0.998912	0.99819	0.997929	0.997604	0.997889	0.998287	0.999009	1.00064	1.00151	1.0028	1.00392	1.00467	1.00517	1.00557	1.00603	1.00628	1.00642	1.00708	1.00679	1.00678	1.00675	1.00708	1.00698	1.00737	1.00716	1.00706	1.00701	1.00728	1.0072	1.00723	1.00744	1.00777	1.00759	1.00823	1.00796	1.0084	1.0086	1.00886	1.00905	1.00904	1.00935	1.00926
	403.169	1.00005	0.99988	0.999836	0.999631	0.999301	0.999219	0.998907	0.998164	0.998021	0.997762	0.997993	0.998397	0.999163	1.00075	1.00166	1.00294	1.00406	1.00488	1.00532	1.00578	1.00624	1.00641	1.00666	1.00732	1.007	1.00694	1.00692	1.00725	1.00717	1.0075	1.0073	1.0072	1.00718	1.00754	1.00748	1.00727	1.00768	1.00799	1.00787	1.0085	1.00824	1.00868	1.00891	1.0091	1.00927	1.00932	1.00952	1.00956
	403.408	1.0002	0.999908	0.999834	0.999662	0.999406	0.999262	0.998917	0.998195	0.998088	0.997894	0.998027	0.998518	0.999248	1.00079	1.00178	1.00312	1.00423	1.00509	1.00544	1.00596	1.00637	1.00664	1.00691	1.00751	1.00727	1.00712	1.00723	1.00744	1.00747	1.0077	1.0074	1.00745	1.00744	1.00779	1.00779	1.00737	1.00803	1.00829	1.00825	1.00886	1.0086	1.00904	1.00924	1.00948	1.00954	1.00968	1.0098	1.00999
	403.647	1.00021	0.999892	0.999816	0.999687	0.999495	0.999296	0.99895	0.998336	0.998037	0.997871	0.998023	0.998634	0.999256	1.00068	1.00176	1.00318	1.00425	1.00513	1.00545	1.006	1.00637	1.00684	1.00708	1.00755	1.00741	1.00724	1.0074	1.00761	1.00763	1.00786	1.00747	1.00759	1.00763	1.00787	1.00793	1.00753	1.00823	1.00845	1.00843	1.00904	1.00881	1.00922	1.00946	1.00972	1.00964	1.00985	1.00998	1.01021
	403.887	1.00012	0.999864	0.999801	0.999658	0.999463	0.999316	0.998958	0.998435	0.997926	0.997757	0.998084	0.998715	0.999262	1.00048	1.0017	1.00308	1.00415	1.00505	1.0054	1.00599	1.00633	1.00693	1.00713	1.00749	1.00749	1.00728	1.00742	1.00768	1.00763	1.00785	1.00742	1.00752	1.00769	1.00782	1.0079	1.00762	1.00823	1.00832	1.00833	1.00903	1.00887	1.00916	1.00948	1.00977	1.0096	1.00983	1.01001	1.0101
	404.126	1.00002	0.999879	0.999812	0.999612	0.999383	0.999315	0.998923	0.998412	0.997918	0.997745	0.998138	0.998745	0.999343	1.00036	1.00168	1.00304	1.0041	1.00497	1.00546	1.00608	1.00637	1.00689	1.00714	1.00744	1.00757	1.00732	1.00743	1.00773	1.00766	1.00785	1.00731	1.0074	1.00769	1.00775	1.00781	1.00764	1.00823	1.00811	1.00823	1.00897	1.0089	1.00911	1.00948	1.00977	1.00966	1.0098	1.01001	1.00991
	404.365	1.00005	0.999925	0.999844	0.999594	0.99937	0.999304	0.998918	0.998378	0.998034	0.997824	0.998084	0.998725	0.999466	1.00037	1.00166	1.00313	1.00415	1.00497	1.00558	1.0062	1.0065	1.00678	1.00721	1.00744	1.00763	1.0074	1.00747	1.00786	1.00777	1.00795	1.00733	1.00743	1.00768	1.00781	1.00774	1.0077	1.0083	1.00812	1.00827	1.00896	1.00892	1.0092	1.00964	1.00981	1.00979	1.00991	1.01007	1.00996
	404.604	1.00007	0.999964	0.999857	0.999607	0.999411	0.999266	0.998956	0.998416	0.998189	0.997819	0.997923	0.998619	0.999437	1.00041	1.00163	1.00313	1.00414	1.00495	1.00561	1.00616	1.00658	1.00669	1.00726	1.00744	1.00762	1.00742	1.00745	1.00793	1.0078	1.00798	1.00746	1.00752	1.00764	1.00801	1.00771	1.00778	1.00829	1.00823	1.00834	1.00896	1.00889	1.00933	1.00976	1.00986	1.00986	1.01009	1.01018	1.01022
	404.843	0.999978	0.999958	0.99982	0.999622	0.999435	0.999196	0.998955	0.998413	0.998256	0.99768	0.997702	0.998396	0.999163	1.00036	1.00165	1.00296	1.00401	1.00477	1.0055	1.00598	1.00653	1.0067	1.00717	1.00735	1.00753	1.00736	1.00736	1.00784	1.00765	1.00785	1.0075	1.00752	1.00762	1.00809	1.00766	1.00779	1.00815	1.00819	1.00834	1.00892	1.00886	1.00938	1.00973	1.00988	1.0099	1.01015	1.01024	1.01041
	405.082	0.999895	0.999895	0.999757	0.99962	0.999409	0.99913	0.998914	0.998271	0.998121	0.997504	0.997591	0.998163	0.998868	1.00022	1.0016	1.00279	1.00386	1.00457	1.00532	1.00585	1.00643	1.00675	1.00698	1.00716	1.00738	1.00727	1.00725	1.00772	1.00744	1.00775	1.00736	1.00742	1.00767	1.00795	1.00766	1.00776	1.00806	1.00813	1.00836	1.00894	1.00881	1.00936	1.00972	1.00982	1.00992	1.0101	1.01026	1.01044
	405.321	0.999917	0.999865	0.999767	0.999643	0.9994	0.999118	0.998901	0.998222	0.99796	0.997456	0.997744	0.998154	0.998879	1.00021	1.00154	1.00281	1.0039	1.00468	1.00528	1.00594	1.00645	1.00684	1.00695	1.00716	1.00739	1.00726	1.00731	1.00773	1.00743	1.00785	1.00728	1.00746	1.00781	1.00792	1.00779	1.0078	1.00814	1.00827	1.00845	1.00913	1.00885	1.00939	1.00981	1.00983	1.01002	1.01016	1.01036	1.01049
	405.56	1.00005	0.999927	0.999878	0.999667	0.999465	0.999172	0.998947	0.998455	0.998002	0.997606	0.998004	0.998349	0.999164	1.00042	1.00164	1.003	1.00414	1.00495	1.00551	1.00627	1.00662	1.00699	1.0072	1.00742	1.00765	1.00746	1.00758	1.00789	1.00771	1.00804	1.0075	1.00779	1.00798	1.00812	1.00798	1.00796	1.00837	1.00853	1.0086	1.00937	1.0091	1.00953	1.00993	1.0101	1.01031	1.01039	1.0106	1.01068
	405.8	1.00017	0.999996	0.999945	0.999633	0.999535	0.999223	0.999065	0.998734	0.998122	0.997796	0.998129	0.998518	0.999391	1.00064	1.00181	1.00315	1.00434	1.00507	1.00579	1.00651	1.00682	1.00708	1.00747	1.00764	1.00791	1.0077	1.00778	1.00804	1.00789	1.00818	1.00776	1.00818	1.00803	1.00829	1.0081	1.00816	1.00864	1.00873	1.00874	1.00947	1.00938	1.00965	1.01001	1.01052	1.01062	1.01058	1.01083	1.01088
	406.039	1.00014	0.999999	0.999882	0.999595	0.99954	0.999218	0.999191	0.998779	0.998149	0.997865	0.998112	0.998557	0.999404	1.00068	1.00181	1.00311	1.00429	1.00501	1.00579	1.00644	1.00686	1.00698	1.00748	1.00762	1.00792	1.00779	1.00776	1.008	1.00772	1.00823	1.00782	1.00828	1.00792	1.00829	1.00813	1.00829	1.00867	1.00883	1.0088	1.0094	1.00948	1.00967	1.00997	1.0107	1.01068	1.0106	1.01089	1.01093
	406.278	1.00012	0.999972	0.999809	0.999605	0.999506	0.999208	0.999243	0.998645	0.99816	0.997872	0.998054	0.998525	0.999298	1.00059	1.00171	1.00297	1.00409	1.00495	1.00556	1.00624	1.00671	1.00682	1.00735	1.0075	1.00779	1.00776	1.00765	1.00785	1.00748	1.00818	1.00779	1.00807	1.00777	1.00822	1.00811	1.00832	1.0085	1.00884	1.00875	1.0093	1.00942	1.00959	1.0099	1.01055	1.01047	1.01052	1.0107	1.01082
	406.517	1.0002	0.999963	0.999829	0.999662	0.999496	0.999225	0.999182	0.998558	0.998208	0.997881	0.997993	0.998531	0.99917	1.00052	1.00164	1.00287	1.00394	1.005	1.00544	1.00612	1.00652	1.00679	1.0073	1.00743	1.00776	1.00772	1.00758	1.00777	1.00745	1.00814	1.00781	1.00788	1.00768	1.00815	1.00815	1.00826	1.00835	1.00878	1.00858	1.00928	1.00928	1.00949	1.00992	1.01031	1.01024	1.01036	1.01046	1.01067
	406.756	1.00026	0.999965	0.99987	0.999723	0.999507	0.999265	0.999015	0.998549	0.998191	0.997805	0.997917	0.998561	0.999064	1.00052	1.0016	1.0028	1.00388	1.00503	1.00547	1.00604	1.00643	1.00686	1.00733	1.00732	1.00783	1.00763	1.00755	1.00774	1.00758	1.00813	1.00777	1.00774	1.00759	1.00804	1.0082	1.00812	1.00825	1.00862	1.00834	1.0093	1.0091	1.0094	1.00991	1.01012	1.0101	1.01012	1.01037	1.01055
	406.995	1.00027	0.999962	0.999861	0.99972	0.999491	0.999357	0.998908	0.998505	0.9981	0.997651	0.997875	0.998559	0.999053	1.00054	1.00164	1.00282	1.00389	1.00493	1.00548	1.006	1.00641	1.00696	1.00729	1.00717	1.00779	1.00747	1.00752	1.00768	1.00767	1.00802	1.00765	1.00754	1.00751	1.0079	1.00821	1.00795	1.0082	1.00849	1.00828	1.00932	1.00904	1.00943	1.00983	1.01005	1.00998	1.01	1.01048	1.01044
	407.234	1.00031	0.999965	0.99981	0.999691	0.999461	0.999459	0.998952	0.998454	0.998026	0.997599	0.997906	0.998531	0.999148	1.0005	1.00175	1.00296	1.00388	1.00479	1.00549	1.00596	1.00641	1.00696	1.00718	1.00714	1.00763	1.00739	1.0075	1.00773	1.00766	1.00792	1.0076	1.00749	1.00753	1.00785	1.00824	1.00794	1.00829	1.00854	1.00853	1.00938	1.00924	1.00961	1.00985	1.01013	1.00993	1.01009	1.01067	1.01046
	407.474	1.00032	0.999992	0.999763	0.999704	0.999462	0.999483	0.999013	0.998479	0.998009	0.997684	0.997961	0.998505	0.999278	1.00039	1.00176	1.00308	1.00383	1.00471	1.00556	1.00594	1.00644	1.00686	1.00717	1.00729	1.00757	1.00749	1.00756	1.0079	1.00767	1.00807	1.00766	1.00766	1.00766	1.008	1.00826	1.00809	1.0085	1.00869	1.00881	1.00951	1.00946	1.00976	1.00993	1.01029	1.01003	1.01024	1.01083	1.01062
	407.713	1.0003	1.00002	0.999764	0.999749	0.999508	0.999441	0.999039	0.99855	0.998045	0.997726	0.998037	0.998556	0.999398	1.00035	1.00169	1.00315	1.00384	1.00475	1.00565	1.00603	1.00653	1.00688	1.00735	1.00755	1.00769	1.0077	1.0077	1.00804	1.0078	1.00838	1.00772	1.00787	1.00779	1.00822	1.00828	1.00821	1.00872	1.00886	1.00895	1.00962	1.00957	1.00979	1.0099	1.01038	1.0102	1.01038	1.01096	1.0108
	407.952	1.00027	1.00001	0.999784	0.999766	0.999543	0.999391	0.999102	0.99862	0.998098	0.997673	0.998138	0.998681	0.999482	1.00044	1.0017	1.00325	1.004	1.00488	1.00573	1.00619	1.00667	1.00703	1.00758	1.00777	1.00787	1.00787	1.0078	1.00807	1.00792	1.00851	1.00772	1.00796	1.00781	1.00829	1.00833	1.0082	1.00876	1.00906	1.009	1.00964	1.00969	1.00985	1.00987	1.01044	1.01036	1.01056	1.01102	1.0109
	408.191	1.00025	0.999973	0.999787	0.999743	0.999539	0.999365	0.999198	0.998697	0.998159	0.997681	0.998219	0.998795	0.999512	1.00052	1.00183	1.00328	1.00416	1.00498	1.00577	1.00633	1.00674	1.00708	1.00773	1.00782	1.00791	1.00793	1.0078	1.00803	1.00797	1.0084	1.00776	1.00793	1.00784	1.00823	1.00834	1.00817	1.00864	1.00925	1.00907	1.00967	1.00986	1.01	1.00997	1.01058	1.01056	1.0108	1.01105	1.01096
	408.43	1.00025	0.999962	0.999798	0.99971	0.999542	0.999382	0.999251	0.998767	0.998233	0.997797	0.998274	0.998826	0.999454	1.00047	1.00192	1.00316	1.00413	1.00502	1.00577	1.00635	1.0067	1.00698	1.0078	1.00778	1.00786	1.00787	1.00781	1.00802	1.00805	1.00829	1.00789	1.00787	1.00796	1.00819	1.0083	1.00827	1.00863	1.00933	1.00916	1.00977	1.00992	1.01016	1.01015	1.01074	1.01074	1.01104	1.01113	1.01097
	408.669	1.00023	0.999978	0.999804	0.999693	0.999566	0.999418	0.999257	0.998805	0.998256	0.997917	0.998336	0.998772	0.999323	1.00038	1.00187	1.00306	1.00408	1.00508	1.00581	1.00626	1.00678	1.00694	1.00785	1.00778	1.00791	1.00776	1.00792	1.00814	1.00817	1.00833	1.00799	1.0079	1.00806	1.00832	1.00833	1.0085	1.00879	1.00932	1.00916	1.00989	1.00987	1.01029	1.01032	1.01073	1.01087	1.01112	1.01124	1.01094
	408.908	1.00017	1.00001	0.999777	0.999709	0.999597	0.99947	0.99931	0.998808	0.99821	0.997978	0.998409	0.998747	0.999267	1.00039	1.00185	1.00308	1.00422	1.00523	1.00598	1.00626	1.00704	1.00711	1.00791	1.00786	1.00807	1.00776	1.00804	1.00832	1.0083	1.00853	1.00802	1.00812	1.00808	1.0086	1.00846	1.00876	1.00891	1.00932	1.00922	1.01	1.0099	1.01046	1.01053	1.01073	1.01101	1.01114	1.01133	1.01106
	409.147	1.00016	1.00001	0.999759	0.999738	0.999611	0.999521	0.999408	0.998749	0.998182	0.997964	0.998447	0.998809	0.999329	1.00052	1.0019	1.00306	1.00437	1.00533	1.00614	1.00645	1.00721	1.0074	1.00791	1.00791	1.00812	1.0079	1.00811	1.00832	1.00843	1.00872	1.00803	1.0084	1.00813	1.00876	1.00861	1.00887	1.009	1.00938	1.00941	1.0101	1.01007	1.01067	1.01076	1.01091	1.01114	1.01121	1.01141	1.01136
	409.387	1.00018	1.00002	0.999791	0.999749	0.999594	0.999511	0.999419	0.998696	0.998215	0.997921	0.998407	0.998917	0.999393	1.00058	1.00188	1.00292	1.00436	1.00536	1.00615	1.0066	1.00712	1.00761	1.00789	1.00795	1.00805	1.008	1.00813	1.00819	1.0085	1.00886	1.00802	1.00848	1.00826	1.0087	1.00875	1.00883	1.00917	1.0095	1.0096	1.01016	1.01023	1.01077	1.01092	1.0111	1.01119	1.0113	1.0115	1.01156
	409.626	1.00005	1.00006	0.999835	0.999698	0.999562	0.999445	0.999305	0.998684	0.998205	0.997842	0.998293	0.998928	0.999331	1.00046	1.00175	1.00281	1.00421	1.00528	1.00602	1.00655	1.00693	1.00758	1.00792	1.00793	1.00802	1.00797	1.00815	1.00808	1.0084	1.00885	1.00797	1.00835	1.00829	1.00856	1.00877	1.00873	1.00925	1.0096	1.00962	1.01011	1.01021	1.01068	1.01092	1.01114	1.01115	1.01122	1.0115	1.01152
	409.865	0.999793	1.00007	0.999811	0.999592	0.999504	0.999383	0.999158	0.998581	0.998079	0.997689	0.998186	0.998713	0.999152	1.00025	1.00156	1.00281	1.00403	1.00507	1.00589	1.00638	1.0068	1.00745	1.00788	1.00783	1.008	1.00785	1.00821	1.00802	1.00816	1.00858	1.008	1.00812	1.00817	1.00845	1.00864	1.00858	1.00911	1.00955	1.00945	1.01002	1.01007	1.01055	1.01075	1.01108	1.01105	1.01095	1.01138	1.01135
	410.104	0.999744	1.00002	0.999718	0.999535	0.999454	0.999354	0.999032	0.998411	0.997966	0.997592	0.998092	0.998464	0.999098	1.00014	1.0015	1.00294	1.00402	1.00491	1.00591	1.00631	1.00677	1.00742	1.00774	1.0078	1.00793	1.0078	1.00829	1.00803	1.00801	1.0083	1.00812	1.00799	1.00816	1.00847	1.00853	1.00851	1.00905	1.00943	1.00931	1.01001	1.01005	1.01053	1.01057	1.01104	1.01099	1.01076	1.01135	1.0112
	410.343	0.999905	0.99995	0.999641	0.999544	0.99944	0.999329	0.998929	0.998349	0.997943	0.997637	0.997937	0.998413	0.999226	1.00018	1.00159	1.00307	1.00409	1.00488	1.00591	1.00634	1.00677	1.00743	1.00763	1.00785	1.00781	1.00781	1.00823	1.00801	1.00804	1.00822	1.00807	1.00802	1.00828	1.00856	1.00847	1.00859	1.00919	1.00942	1.00936	1.00999	1.01017	1.01051	1.01056	1.01105	1.01105	1.01085	1.01149	1.01117
	410.582	0.999968	0.999904	0.999642	0.999591	0.999422	0.999307	0.998897	0.998397	0.997947	0.997751	0.997847	0.998506	0.999303	1.00026	1.00161	1.00307	1.00408	1.0049	1.00573	1.00643	1.0068	1.00739	1.00766	1.00789	1.00772	1.00784	1.00802	1.00795	1.00811	1.00824	1.0079	1.00813	1.00833	1.00861	1.00845	1.00873	1.00931	1.00951	1.00959	1.00998	1.0103	1.01047	1.01069	1.01102	1.01121	1.01107	1.01163	1.01123
	410.821	0.999955	0.999916	0.999702	0.999676	0.999423	0.999329	0.998994	0.998471	0.997996	0.997872	0.99792	0.998632	0.999288	1.00031	1.00159	1.00301	1.00404	1.00492	1.00559	1.00651	1.00693	1.00734	1.00776	1.00793	1.00777	1.00795	1.00794	1.00804	1.00814	1.00831	1.00795	1.00824	1.00839	1.00868	1.00861	1.00885	1.00934	1.0096	1.00981	1.01014	1.01038	1.0105	1.01084	1.01098	1.01137	1.01122	1.01164	1.01136
	411.06	1.00007	0.999978	0.999788	0.99975	0.999497	0.999374	0.999184	0.998562	0.998107	0.997912	0.997994	0.998783	0.999315	1.00034	1.00166	1.00297	1.00404	1.00498	1.00566	1.00648	1.00704	1.00733	1.00771	1.00801	1.00794	1.00808	1.00805	1.00825	1.00818	1.00847	1.00817	1.00838	1.00854	1.00884	1.00889	1.00892	1.00943	1.00975	1.00986	1.0104	1.01044	1.01068	1.01097	1.01102	1.01153	1.01131	1.01163	1.01158
	411.3	1.00021	1.00001	0.999871	0.999792	0.999576	0.999398	0.999314	0.998664	0.998211	0.997848	0.998001	0.998939	0.999386	1.00039	1.00185	1.00293	1.00409	1.00504	1.00584	1.00633	1.00709	1.00738	1.00761	1.00807	1.00813	1.00813	1.00813	1.00843	1.00823	1.00862	1.00831	1.00858	1.00867	1.00907	1.00913	1.00902	1.00957	1.00993	1.00993	1.0106	1.01062	1.01096	1.01113	1.01123	1.01164	1.0115	1.01175	1.01186
	411.539	1.0002	0.999971	0.999935	0.999786	0.999568	0.999405	0.999301	0.998733	0.998302	0.997844	0.998045	0.999	0.999414	1.00048	1.00198	1.00292	1.00419	1.00507	1.006	1.00628	1.00715	1.00747	1.0077	1.00813	1.00831	1.00817	1.00822	1.00851	1.00837	1.00876	1.00843	1.0088	1.00877	1.00925	1.00934	1.00923	1.00969	1.01004	1.01023	1.01078	1.01092	1.01121	1.01135	1.01157	1.01174	1.01187	1.01204	1.01211
	411.778	1.00014	0.999948	0.999974	0.999745	0.999505	0.999404	0.999243	0.998733	0.998391	0.997965	0.998172	0.998957	0.999401	1.00054	1.00195	1.00303	1.00433	1.00512	1.00609	1.00645	1.00728	1.00757	1.00793	1.00822	1.00848	1.00834	1.00848	1.0086	1.00861	1.009	1.00868	1.00903	1.00895	1.00938	1.00956	1.00951	1.00986	1.01023	1.01061	1.01101	1.01122	1.01137	1.01161	1.01193	1.0119	1.01224	1.01237	1.01231
	412.017	1.00017	0.999968	0.999947	0.999708	0.99947	0.999394	0.999219	0.99868	0.998406	0.998076	0.998289	0.998929	0.999403	1.00054	1.00182	1.00323	1.00443	1.00521	1.00613	1.0067	1.00737	1.00765	1.00807	1.00829	1.00856	1.00857	1.00871	1.00874	1.00887	1.00928	1.0089	1.00916	1.00916	1.00951	1.00969	1.0097	1.01004	1.01046	1.01079	1.0112	1.01139	1.01146	1.01178	1.0122	1.01206	1.01236	1.01252	1.01244
	412.256	1.00022	0.99999	0.999861	0.999667	0.999481	0.999387	0.99918	0.998635	0.998352	0.998101	0.998259	0.99896	0.999474	1.0005	1.00174	1.00335	1.00451	1.00527	1.00616	1.00684	1.00735	1.0077	1.00807	1.00834	1.00854	1.00865	1.00872	1.00883	1.009	1.00939	1.00895	1.00914	1.00924	1.00956	1.00964	1.00973	1.01008	1.01053	1.0108	1.01126	1.0114	1.01154	1.01179	1.01233	1.0121	1.01232	1.0125	1.01251
	412.495	1.00018	0.999998	0.999781	0.999641	0.999509	0.999384	0.999085	0.998608	0.998303	0.998064	0.998137	0.998967	0.999586	1.00046	1.00176	1.00335	1.00455	1.0053	1.0061	1.00682	1.00731	1.00772	1.00805	1.00839	1.00847	1.00861	1.0086	1.00878	1.00891	1.00933	1.00886	1.00903	1.00919	1.0095	1.00948	1.00969	1.01003	1.01043	1.01071	1.01131	1.01131	1.01164	1.01175	1.01227	1.01208	1.0123	1.01247	1.01255
	412.734	1.00012	0.999993	0.999728	0.999672	0.999485	0.999356	0.998987	0.998548	0.998242	0.997978	0.99809	0.998875	0.999556	1.00037	1.00173	1.0033	1.00446	1.00534	1.00592	1.00676	1.00731	1.00763	1.00798	1.00833	1.00838	1.00848	1.00844	1.00866	1.00871	1.00913	1.00873	1.00883	1.00906	1.00943	1.00927	1.00956	1.00999	1.01024	1.01045	1.01128	1.01109	1.0116	1.01165	1.01205	1.01198	1.01224	1.01238	1.01247
	412.973	1.00014	0.999975	0.999714	0.999732	0.999398	0.99932	0.99898	0.998461	0.998178	0.997881	0.998114	0.998789	0.999377	1.00021	1.00153	1.00322	1.00428	1.00532	1.00582	1.00676	1.00728	1.0075	1.00786	1.00822	1.00831	1.00833	1.00829	1.00858	1.00861	1.00889	1.0087	1.00864	1.00882	1.0094	1.00906	1.00939	1.00994	1.01003	1.01024	1.01112	1.01083	1.01136	1.01147	1.01183	1.01179	1.01209	1.01217	1.01227
	413.213	1.00026	0.999963	0.999762	0.999772	0.999367	0.999328	0.999087	0.998429	0.998186	0.997835	0.998094	0.998783	0.999292	1.00013	1.00137	1.00319	1.00423	1.00522	1.00587	1.00681	1.00726	1.00752	1.00786	1.00822	1.00828	1.00821	1.00825	1.00853	1.00867	1.00883	1.00874	1.00865	1.00862	1.00935	1.00897	1.00932	1.00982	1.00997	1.01029	1.01101	1.01072	1.01119	1.01141	1.01174	1.0117	1.01204	1.01199	1.01213
	413.452	1.00034	0.999956	0.999853	0.999776	0.999473	0.999384	0.999242	0.998503	0.998262	0.997852	0.998065	0.998731	0.999348	1.00027	1.0014	1.00322	1.0043	1.00524	1.00596	1.00684	1.00726	1.00759	1.00797	1.0083	1.00824	1.00824	1.00837	1.00847	1.00881	1.00891	1.00873	1.00875	1.00866	1.00928	1.00904	1.00938	1.00977	1.01009	1.01044	1.01103	1.01082	1.01128	1.01152	1.0118	1.01177	1.01209	1.01199	1.01217
	413.691	1.00034	0.999961	0.999918	0.999762	0.999598	0.999454	0.999338	0.998613	0.998342	0.99788	0.998118	0.998602	0.999343	1.00044	1.00148	1.00322	1.00438	1.00541	1.00604	1.00677	1.00723	1.00757	1.00802	1.0083	1.00821	1.00836	1.00845	1.00843	1.00889	1.00898	1.00865	1.00876	1.00892	1.00927	1.00912	1.00946	1.00985	1.01019	1.01048	1.01112	1.011	1.01149	1.01166	1.01194	1.01191	1.01212	1.01208	1.01231
	413.93	1.00034	0.99999	0.999907	0.999749	0.999623	0.999493	0.999304	0.99866	0.998352	0.997872	0.998182	0.998524	0.999208	1.00049	1.00147	1.00316	1.00438	1.00551	1.00612	1.00666	1.00715	1.0075	1.00801	1.00821	1.00823	1.00843	1.00837	1.00851	1.00885	1.00896	1.00856	1.00871	1.00916	1.00938	1.00912	1.00954	1.00997	1.0102	1.01045	1.01122	1.0111	1.01161	1.01171	1.01204	1.01204	1.01214	1.01215	1.01241
	414.169	1.00035	1	0.999869	0.999741	0.999588	0.999456	0.999171	0.998685	0.998264	0.997842	0.998169	0.998547	0.999111	1.0004	1.00139	1.00307	1.00425	1.00541	1.00612	1.00651	1.0071	1.00748	1.00791	1.0081	1.00828	1.00836	1.00826	1.00862	1.00878	1.00891	1.00855	1.00875	1.00923	1.00952	1.00911	1.00965	1.01002	1.01024	1.01043	1.01129	1.01112	1.01161	1.01166	1.01208	1.01212	1.01217	1.01224	1.01242
	414.408	1.00025	0.999967	0.999854	0.999731	0.99955	0.999373	0.999059	0.998732	0.998151	0.997809	0.998119	0.99857	0.999108	1.00023	1.00136	1.00292	1.00408	1.00525	1.00604	1.00636	1.00706	1.00744	1.00777	1.00801	1.00832	1.00829	1.00823	1.00862	1.00874	1.0089	1.0086	1.00891	1.00918	1.00966	1.00917	1.00979	1.01008	1.01034	1.01045	1.01141	1.01123	1.01165	1.01162	1.01207	1.01217	1.01218	1.01243	1.01246
	414.647	1.00014	0.999952	0.999846	0.999732	0.999519	0.999343	0.999085	0.998749	0.998141	0.997763	0.998072	0.998529	0.999132	1.00019	1.00143	1.00289	1.00402	1.00516	1.00596	1.0064	1.00702	1.00737	1.00783	1.00807	1.00839	1.00834	1.00835	1.00862	1.00876	1.00907	1.0087	1.00911	1.00922	1.00982	1.0094	1.00993	1.01031	1.01054	1.01064	1.01158	1.0115	1.01183	1.01174	1.01216	1.01231	1.01227	1.01267	1.0126
	414.886	1.00023	0.999983	0.99986	0.999763	0.999506	0.999402	0.999211	0.998733	0.998288	0.997744	0.998089	0.998544	0.999235	1.00037	1.00163	1.00306	1.00414	1.00521	1.00599	1.00665	1.00709	1.00745	1.00812	1.00835	1.00862	1.00855	1.00865	1.00888	1.00891	1.00943	1.00895	1.00936	1.00947	1.01001	1.00979	1.01011	1.01066	1.01091	1.01102	1.01184	1.01188	1.01214	1.012	1.01251	1.01254	1.01258	1.01296	1.01287
	415.126	1.00039	1.00001	0.999892	0.99979	0.999522	0.999467	0.999317	0.998718	0.998457	0.997806	0.998229	0.998688	0.999418	1.00059	1.0019	1.00327	1.00441	1.00542	1.00623	1.00685	1.00735	1.0077	1.00839	1.00865	1.00893	1.00878	1.00897	1.00927	1.00916	1.0098	1.00931	1.00961	1.00977	1.01022	1.01015	1.01033	1.01093	1.01129	1.01139	1.01218	1.01219	1.01242	1.01233	1.01289	1.01272	1.01296	1.01332	1.0132
	415.365	1.00049	1.00001	0.999924	0.999789	0.999609	0.999524	0.999402	0.998751	0.998535	0.997975	0.998421	0.998906	0.999566	1.00079	1.00217	1.00342	1.00472	1.0057	1.00659	1.00691	1.00766	1.00795	1.00853	1.00883	1.00915	1.00891	1.00917	1.00952	1.00938	1.01006	1.00961	1.0098	1.00997	1.01046	1.01046	1.0106	1.01112	1.01162	1.01161	1.01253	1.01236	1.01263	1.01268	1.0132	1.01289	1.01326	1.01366	1.01356
	415.604	1.00055	1.00002	0.999949	0.999771	0.999721	0.999584	0.999451	0.998814	0.998569	0.998149	0.998555	0.999054	0.999599	1.0009	1.0022	1.00351	1.00483	1.00586	1.00675	1.00691	1.00783	1.00803	1.00851	1.00888	1.00917	1.00893	1.00917	1.00953	1.0095	1.01015	1.00972	1.00989	1.01001	1.01069	1.0107	1.01081	1.01126	1.01181	1.0117	1.01273	1.01245	1.01282	1.01293	1.01346	1.01308	1.01345	1.0138	1.01375
	415.843	1.00047	1.00001	0.999925	0.999743	0.999733	0.99956	0.999373	0.998796	0.998529	0.998153	0.998581	0.998966	0.999524	1.00074	1.00193	1.00341	1.00459	1.00584	1.00661	1.00685	1.00781	1.00791	1.0084	1.00879	1.00901	1.00886	1.00898	1.00936	1.00946	1.01009	1.00966	1.00985	1.00991	1.01067	1.01065	1.01081	1.01123	1.01171	1.0116	1.01259	1.01244	1.01284	1.01285	1.01344	1.01305	1.01347	1.01364	1.01359
	416.082	1.00035	0.99998	0.999863	0.999723	0.999675	0.999471	0.999234	0.998748	0.998407	0.99807	0.998519	0.998805	0.999461	1.00053	1.00172	1.00329	1.0044	1.0058	1.00646	1.00688	1.00777	1.00784	1.00833	1.00871	1.00891	1.00883	1.00885	1.00926	1.00939	1.01005	1.00961	1.00976	1.00981	1.01041	1.01044	1.0107	1.01108	1.01156	1.0115	1.01229	1.01236	1.01265	1.01261	1.01316	1.01284	1.01337	1.01337	1.01327
	416.321	1.00029	0.999992	0.999834	0.99973	0.999627	0.999426	0.999176	0.998753	0.998347	0.99807	0.998445	0.998829	0.999515	1.00059	1.00178	1.00335	1.00451	1.00584	1.00646	1.00704	1.00777	1.00794	1.00834	1.00879	1.00896	1.00885	1.00889	1.00926	1.00938	1.01005	1.00963	1.00975	1.00975	1.01021	1.01034	1.01062	1.01099	1.01147	1.01152	1.01213	1.01224	1.01251	1.01254	1.01304	1.01277	1.01336	1.0133	1.01312
	416.56	1.00016	1.00001	0.99983	0.999712	0.999575	0.9994	0.999146	0.998699	0.998363	0.998087	0.998378	0.998918	0.999634	1.00072	1.00184	1.00336	1.00462	1.00579	1.00639	1.00707	1.00767	1.00794	1.00829	1.0088	1.00894	1.00877	1.0088	1.0091	1.00925	1.00989	1.00949	1.00977	1.00965	1.01017	1.01019	1.01051	1.01095	1.01126	1.01139	1.01205	1.01204	1.01243	1.01257	1.01302	1.01276	1.01335	1.01329	1.01304
	416.799	1.00001	0.999966	0.999821	0.999671	0.999531	0.99938	0.999086	0.998598	0.998364	0.998055	0.99829	0.998932	0.999669	1.00053	1.00171	1.0032	1.00455	1.00558	1.00621	1.00687	1.00744	1.00774	1.00815	1.00858	1.00874	1.00856	1.00856	1.00881	1.00901	1.00957	1.00916	1.00973	1.00952	1.01014	1.00994	1.01039	1.0109	1.011	1.01108	1.01196	1.01183	1.01225	1.0124	1.01284	1.01261	1.01314	1.01313	1.01289
	417.039	1.00007	0.999928	0.999859	0.999708	0.999545	0.999462	0.999121	0.998603	0.998357	0.998033	0.998252	0.998974	0.999632	1.00031	1.00163	1.0031	1.0045	1.0055	1.00621	1.00677	1.00735	1.00768	1.00811	1.00849	1.00861	1.00851	1.00854	1.00873	1.00898	1.00949	1.00891	1.0097	1.00951	1.01015	1.00984	1.01048	1.01093	1.01089	1.01102	1.01192	1.01182	1.01212	1.01218	1.01263	1.01247	1.01289	1.01296	1.01277
	417.278	1.00032	0.999962	0.999965	0.999811	0.9996	0.999616	0.999263	0.998718	0.998382	0.998041	0.998324	0.999028	0.999681	1.00044	1.00174	1.0032	1.00462	1.0057	1.00637	1.00692	1.00755	1.00787	1.00829	1.00869	1.00872	1.00873	1.00875	1.00893	1.00914	1.0097	1.00893	1.00973	1.00962	1.01024	1.00996	1.01064	1.011	1.01101	1.01127	1.01202	1.01196	1.01221	1.01223	1.01261	1.01254	1.01286	1.01294	1.01276
	417.517	1.00039	0.999984	1.00001	0.999871	0.999634	0.999672	0.999316	0.998805	0.998404	0.998031	0.998433	0.99897	0.999694	1.00076	1.00181	1.00329	1.00466	1.00579	1.00641	1.007	1.00778	1.00794	1.00848	1.00881	1.00882	1.00881	1.0088	1.0091	1.00918	1.00973	1.00903	1.00967	1.00963	1.01027	1.01003	1.01057	1.011	1.01118	1.01144	1.01207	1.01198	1.01228	1.01238	1.01265	1.01263	1.01287	1.01294	1.01279
	417.756	1.00019	0.999942	0.999904	0.999857	0.999615	0.999552	0.999223	0.998736	0.998381	0.998012	0.998465	0.998825	0.999474	1.00079	1.00166	1.00319	1.0044	1.00555	1.00622	1.00682	1.00771	1.00776	1.00839	1.00861	1.00869	1.00854	1.00869	1.00904	1.00904	1.00946	1.00906	1.0095	1.00949	1.01016	1.00999	1.0103	1.01089	1.01122	1.01134	1.01195	1.01186	1.01221	1.01234	1.01261	1.01251	1.01273	1.01283	1.01276
	417.995	0.999994	0.999894	0.99974	0.999791	0.99955	0.999359	0.999098	0.998572	0.998296	0.99796	0.99838	0.99864	0.999192	1.00044	1.0014	1.00296	1.00407	1.00516	1.00597	1.00659	1.00738	1.00763	1.00815	1.00829	1.00843	1.00828	1.0086	1.00887	1.00893	1.0092	1.00899	1.00941	1.00938	1.00999	1.01001	1.01012	1.01066	1.01118	1.01114	1.01177	1.01174	1.01206	1.01215	1.01247	1.01227	1.0125	1.01264	1.01261
	418.234	0.999897	0.999861	0.999629	0.999704	0.999469	0.999252	0.999042	0.998495	0.998169	0.997804	0.998266	0.99848	0.99911	1.00014	1.00118	1.0028	1.0039	1.0049	1.00581	1.00646	1.00706	1.00763	1.00799	1.00806	1.00827	1.00822	1.00855	1.00871	1.00899	1.00907	1.00894	1.00938	1.00941	1.00988	1.01014	1.01015	1.01045	1.01108	1.01099	1.01165	1.01162	1.01191	1.01195	1.01232	1.01208	1.01228	1.01246	1.01241
	418.473	0.999863	0.999845	0.999649	0.999669	0.999456	0.999324	0.999107	0.998603	0.998152	0.997692	0.998247	0.998524	0.999257	1.00019	1.00124	1.00281	1.00396	1.00493	1.00589	1.00655	1.00707	1.00773	1.00809	1.00798	1.0084	1.00835	1.00857	1.00876	1.00914	1.00916	1.00912	1.00943	1.00957	1.01002	1.01032	1.01031	1.0105	1.01102	1.01107	1.01166	1.01162	1.01197	1.01196	1.01232	1.01215	1.01224	1.01243	1.01242
	418.713	0.999928	0.99987	0.999757	0.999734	0.999537	0.999499	0.999261	0.998804	0.998316	0.997802	0.998341	0.99873	0.999472	1.00047	1.00158	1.00295	1.00417	1.00522	1.00621	1.0068	1.00738	1.0079	1.00834	1.00819	1.00869	1.00865	1.00873	1.00908	1.00925	1.00953	1.00945	1.00964	1.00983	1.01037	1.01048	1.01055	1.01085	1.01121	1.01144	1.01185	1.01187	1.01228	1.01227	1.01257	1.01254	1.01252	1.0127	1.01277
	418.952	1.00004	0.999909	0.999821	0.999823	0.999622	0.999599	0.999363	0.99891	0.998462	0.99801	0.998438	0.998804	0.999553	1.0006	1.00182	1.00305	1.00431	1.00541	1.00642	1.00694	1.00762	1.00801	1.00853	1.00852	1.00885	1.00891	1.0089	1.00941	1.00932	1.00989	1.00971	1.00986	1.01011	1.01066	1.01062	1.01082	1.01121	1.01158	1.01185	1.01212	1.01225	1.01258	1.01268	1.01284	1.01292	1.01293	1.01306	1.01313
	419.191	1.00011	0.99993	0.999822	0.999844	0.999635	0.999587	0.999331	0.998861	0.998463	0.998141	0.998461	0.998756	0.999501	1.0005	1.00177	1.00305	1.00429	1.00536	1.00637	1.00699	1.00761	1.00803	1.00861	1.00872	1.00888	1.00905	1.0091	1.00954	1.00946	1.01004	1.00992	1.00999	1.0103	1.01079	1.01085	1.01098	1.01145	1.01192	1.01203	1.01241	1.01254	1.01278	1.01292	1.01297	1.0131	1.01322	1.01329	1.01322
	419.43	1.00015	0.999952	0.999826	0.999817	0.999591	0.999571	0.999261	0.998782	0.998429	0.998218	0.998501	0.998822	0.999478	1.00047	1.00165	1.00303	1.00433	1.00538	1.00631	1.00715	1.0076	1.00812	1.0087	1.00875	1.00898	1.00921	1.00931	1.0096	1.00971	1.01018	1.01016	1.01017	1.01047	1.01089	1.01117	1.01113	1.01159	1.01213	1.0121	1.01268	1.01278	1.01294	1.01307	1.01309	1.01319	1.01336	1.0135	1.01319
	419.669	1.00025	0.999979	0.999834	0.999787	0.999559	0.999579	0.999257	0.998775	0.998453	0.998267	0.998585	0.998973	0.999481	1.00058	1.00166	1.00309	1.00451	1.00556	1.00639	1.00737	1.00773	1.00828	1.00883	1.00877	1.00918	1.00936	1.00942	1.0097	1.00995	1.01038	1.01035	1.01042	1.01066	1.01104	1.01133	1.01141	1.0117	1.01218	1.01223	1.01286	1.01297	1.01308	1.01326	1.01326	1.01325	1.01349	1.01373	1.01319
	419.908	1.0004	0.999995	0.99983	0.99977	0.999583	0.999593	0.999321	0.998841	0.998514	0.998253	0.998617	0.999087	0.99947	1.00064	1.00177	1.00327	1.0047	1.00577	1.00651	1.00746	1.0079	1.00842	1.00891	1.00892	1.00931	1.00945	1.00948	1.00978	1.01008	1.01051	1.01047	1.01059	1.01078	1.01124	1.01134	1.01167	1.0118	1.01216	1.01238	1.01293	1.013	1.01323	1.01337	1.01341	1.01331	1.01359	1.01381	1.01326
	420.147	1.00047	0.999991	0.99985	0.999781	0.999626	0.999616	0.999388	0.998929	0.998568	0.998227	0.998597	0.999175	0.999512	1.00063	1.00194	1.00344	1.00481	1.00592	1.0066	1.00745	1.008	1.00854	1.00896	1.00913	1.0093	1.00946	1.00957	1.00983	1.01013	1.0105	1.0105	1.01069	1.01082	1.01145	1.01141	1.01177	1.01194	1.01213	1.01246	1.01297	1.01295	1.01337	1.01339	1.01354	1.01335	1.01357	1.01375	1.01339
	420.386	1.00045	0.999995	0.999881	0.999815	0.999656	0.999624	0.999386	0.998975	0.998604	0.99825	0.998589	0.99922	0.999607	1.00056	1.00207	1.00345	1.00481	1.00594	1.00668	1.0074	1.00798	1.0086	1.00899	1.00919	1.00923	1.00935	1.0096	1.00986	1.01017	1.01044	1.01037	1.01082	1.01084	1.01161	1.01156	1.01173	1.01204	1.01208	1.01252	1.01303	1.01289	1.01337	1.01336	1.01363	1.01334	1.01347	1.01371	1.01352
	420.626	1.00046	1.00003	0.999894	0.99984	0.999676	0.999605	0.999332	0.998964	0.998582	0.998302	0.998559	0.999159	0.99966	1.00049	1.002	1.00335	1.00471	1.00583	1.00667	1.00732	1.00784	1.00855	1.00897	1.00907	1.00915	1.00916	1.0095	1.00983	1.01017	1.01038	1.01019	1.01082	1.01083	1.01168	1.01158	1.01167	1.01201	1.01209	1.01255	1.01301	1.0128	1.01324	1.01329	1.01363	1.01329	1.01334	1.01374	1.01352
	420.865	1.00042	1.00006	0.999878	0.999819	0.999634	0.999561	0.999263	0.998903	0.998478	0.998296	0.998441	0.998976	0.999639	1.0005	1.00173	1.00318	1.00453	1.00565	1.00647	1.00719	1.00765	1.00839	1.00889	1.00888	1.00902	1.00898	1.00929	1.00977	1.01007	1.01033	1.0101	1.01056	1.01075	1.01156	1.01137	1.01156	1.01186	1.01213	1.01243	1.01284	1.01261	1.01309	1.01312	1.01345	1.01319	1.0132	1.01366	1.01329
	421.104	1.00029	1.00003	0.999808	0.999749	0.99951	0.999479	0.999148	0.998774	0.998362	0.998154	0.998306	0.998784	0.999555	1.00048	1.0015	1.00296	1.00432	1.00548	1.00624	1.00708	1.00748	1.00821	1.0087	1.00869	1.00886	1.00882	1.00901	1.00972	1.00986	1.01032	1.01006	1.01025	1.01064	1.01121	1.01107	1.0114	1.01164	1.01211	1.01218	1.01267	1.0124	1.01283	1.01281	1.01313	1.01295	1.01303	1.01341	1.01295
	421.343	1.00015	0.999966	0.999731	0.999697	0.999419	0.999398	0.999071	0.998681	0.998299	0.998003	0.998303	0.998706	0.999441	1.0004	1.00148	1.00279	1.00425	1.00541	1.0062	1.00702	1.0074	1.00811	1.00848	1.00858	1.00876	1.00874	1.00885	1.00966	1.00968	1.01032	1.01003	1.01011	1.0105	1.01092	1.01088	1.01127	1.01145	1.01207	1.01202	1.01262	1.01233	1.01251	1.01253	1.01292	1.01271	1.01287	1.01318	1.01273
	421.582	1.00005	0.999948	0.999753	0.999724	0.999465	0.999412	0.999147	0.998756	0.998332	0.99801	0.998418	0.998769	0.99942	1.00044	1.00166	1.00287	1.00444	1.00548	1.00631	1.00705	1.00745	1.00819	1.00847	1.00865	1.00883	1.00884	1.00897	1.00962	1.00967	1.01036	1.01004	1.01015	1.01042	1.01092	1.01091	1.01127	1.01146	1.0121	1.01207	1.01268	1.01241	1.01244	1.01254	1.01298	1.01272	1.01283	1.01314	1.01279
	421.821	1.00002	0.999959	0.999849	0.999782	0.999588	0.999513	0.999281	0.99889	0.998446	0.998121	0.998517	0.998898	0.999477	1.00055	1.00188	1.00311	1.00461	1.00557	1.0064	1.00712	1.00763	1.00829	1.0086	1.00879	1.00899	1.00904	1.00918	1.00964	1.00981	1.01043	1.0101	1.01028	1.0105	1.01111	1.01112	1.01134	1.01163	1.01219	1.01221	1.01274	1.01255	1.01258	1.01274	1.0131	1.01287	1.01286	1.01323	1.01298
	422.06	1.00006	0.999944	0.999911	0.999787	0.999688	0.999589	0.999337	0.998913	0.998524	0.998204	0.99854	0.998935	0.99947	1.00055	1.00199	1.00327	1.00447	1.00558	1.00639	1.00711	1.00775	1.00823	1.00862	1.00884	1.00903	1.00915	1.00928	1.00967	1.0099	1.01042	1.01015	1.01043	1.01063	1.01124	1.01133	1.01143	1.01175	1.0123	1.01229	1.01273	1.01266	1.01272	1.01285	1.0131	1.0129	1.01283	1.01322	1.01311
	422.299	1.00012	0.999921	0.999919	0.999726	0.999713	0.999589	0.9993	0.998856	0.99849	0.998188	0.998523	0.998867	0.999426	1.0005	1.00193	1.00325	1.00423	1.00557	1.00628	1.00702	1.0077	1.00809	1.00854	1.0088	1.00898	1.00912	1.00932	1.0097	1.00987	1.01042	1.01022	1.01052	1.01065	1.01129	1.01137	1.01154	1.0118	1.01237	1.01234	1.0127	1.0127	1.01277	1.01285	1.01307	1.01287	1.01279	1.01308	1.01312
	422.539	1.00017	0.999938	0.999914	0.999681	0.999665	0.999577	0.999237	0.998807	0.998409	0.998093	0.998513	0.99886	0.999441	1.00053	1.00182	1.00316	1.00419	1.00559	1.00621	1.00697	1.00761	1.00805	1.00848	1.00876	1.00901	1.00915	1.00941	1.00977	1.00987	1.01056	1.01031	1.01061	1.01066	1.01143	1.01135	1.01165	1.01196	1.01241	1.01241	1.01279	1.01269	1.01279	1.01291	1.01314	1.01294	1.01291	1.01306	1.01314
	422.778	1.00024	1	0.99993	0.999721	0.999605	0.999585	0.999228	0.9988	0.998403	0.998073	0.998533	0.998973	0.999511	1.00061	1.00179	1.00314	1.00437	1.00563	1.00631	1.00705	1.00767	1.00819	1.00855	1.00884	1.00918	1.00937	1.00949	1.00989	1.01004	1.01073	1.0104	1.0108	1.0108	1.01167	1.0115	1.01179	1.01226	1.01246	1.0125	1.01301	1.01277	1.01289	1.01309	1.01333	1.01306	1.01317	1.01335	1.01324
	423.017	1.00025	1.00003	0.999945	0.999769	0.999545	0.999542	0.999247	0.998818	0.99847	0.998167	0.998518	0.999061	0.999506	1.00067	1.00178	1.00317	1.00447	1.00562	1.00646	1.0072	1.00782	1.00835	1.00874	1.009	1.00935	1.00955	1.00954	1.01003	1.01032	1.01085	1.01052	1.01108	1.01102	1.01188	1.01174	1.01202	1.01252	1.0125	1.01255	1.01317	1.01292	1.01304	1.01327	1.01354	1.01316	1.01332	1.01367	1.01329
	423.256	1.00013	0.999967	0.999907	0.999732	0.999459	0.999446	0.99923	0.998796	0.998499	0.998189	0.998397	0.999025	0.999387	1.00062	1.00173	1.00312	1.00432	1.00552	1.00643	1.00727	1.00788	1.00835	1.00891	1.00905	1.00942	1.00961	1.00965	1.01006	1.0105	1.0109	1.01058	1.01127	1.01119	1.01197	1.01189	1.01219	1.01256	1.01252	1.01248	1.01314	1.01301	1.01304	1.01327	1.01359	1.01319	1.01323	1.01365	1.01324
	423.495	0.999972	0.999865	0.999824	0.999653	0.999383	0.999403	0.999185	0.998738	0.998451	0.998089	0.998248	0.998985	0.999362	1.00055	1.00171	1.00305	1.00413	1.00538	1.00628	1.00728	1.00788	1.00832	1.00894	1.00908	1.00943	1.00964	1.00978	1.01006	1.01051	1.01084	1.01053	1.01133	1.01132	1.01186	1.01192	1.01214	1.01241	1.01254	1.01228	1.01305	1.01302	1.01291	1.01309	1.01345	1.01315	1.0131	1.01347	1.01318
	423.734	1.00001	0.999839	0.999755	0.999623	0.999379	0.999462	0.999174	0.998746	0.998424	0.998071	0.998264	0.999071	0.999565	1.00065	1.00177	1.00317	1.00414	1.00534	1.00628	1.00738	1.00797	1.00842	1.00892	1.00919	1.00948	1.00968	1.00985	1.01013	1.01048	1.01079	1.01055	1.01136	1.0115	1.01169	1.0119	1.01205	1.01235	1.01261	1.01227	1.01311	1.01302	1.01292	1.01304	1.01332	1.0132	1.01316	1.01349	1.01329
	423.973	1.00023	0.999915	0.999739	0.999669	0.999461	0.999564	0.999235	0.998824	0.998499	0.998203	0.998493	0.999234	0.999862	1.00085	1.0019	1.00337	1.00428	1.00544	1.00645	1.00755	1.0081	1.00855	1.00894	1.0093	1.0096	1.00967	1.0099	1.01019	1.01057	1.01095	1.01075	1.01148	1.01165	1.01171	1.01197	1.01215	1.01248	1.01275	1.01254	1.01327	1.01307	1.01315	1.01321	1.01331	1.01337	1.01337	1.01369	1.01352
	424.212	1.00036	0.999995	0.999772	0.999728	0.999555	0.999588	0.999323	0.998849	0.99857	0.998298	0.998745	0.999312	0.99998	1.0009	1.00193	1.00328	1.00433	1.00551	1.00654	1.00755	1.00807	1.00852	1.00894	1.00929	1.00965	1.00958	1.0099	1.01017	1.01068	1.01119	1.01099	1.01155	1.01158	1.01187	1.0121	1.01225	1.01254	1.01285	1.0127	1.01331	1.01309	1.01327	1.01336	1.01329	1.01339	1.01353	1.01375	1.01361
	424.452	1.00034	1	0.999822	0.999754	0.999608	0.999532	0.999393	0.99881	0.998569	0.998298	0.998904	0.9993	0.99985	1.00079	1.00184	1.00298	1.00431	1.00551	1.00651	1.00735	1.00791	1.00838	1.00893	1.00924	1.00964	1.00955	1.00985	1.01019	1.01069	1.01125	1.01113	1.01144	1.01139	1.01199	1.01213	1.01221	1.01249	1.01279	1.0126	1.01317	1.013	1.01318	1.01339	1.01323	1.0132	1.01352	1.01363	1.01355
	424.691	1.00034	0.999986	0.999866	0.999782	0.999646	0.9995	0.999443	0.998816	0.998576	0.998292	0.998982	0.99934	0.999685	1.00074	1.00179	1.00292	1.00433	1.00558	1.00657	1.00724	1.00789	1.00835	1.009	1.0093	1.00975	1.00974	1.00985	1.01037	1.01072	1.01127	1.01126	1.01131	1.01141	1.01211	1.0121	1.01224	1.01256	1.01275	1.01258	1.01313	1.01297	1.01318	1.01346	1.01331	1.01309	1.01353	1.01364	1.01355
	424.93	1.00031	0.999999	0.999882	0.999835	0.999675	0.999522	0.99945	0.998871	0.998609	0.998273	0.99895	0.999455	0.999601	1.00076	1.00185	1.00309	1.00436	1.00567	1.00672	1.00734	1.00804	1.00846	1.00911	1.00942	1.00992	1.00999	1.00991	1.01061	1.01085	1.01138	1.01139	1.01131	1.01166	1.0123	1.01217	1.01241	1.01277	1.01286	1.01278	1.01332	1.01312	1.01338	1.0136	1.01354	1.01325	1.01368	1.01379	1.01364
	425.169	1.00023	1.00002	0.999904	0.999895	0.999685	0.999595	0.999423	0.998939	0.998648	0.99825	0.998863	0.999574	0.999584	1.00084	1.00194	1.00325	1.00437	1.0057	1.00681	1.00751	1.00823	1.00862	1.00918	1.00947	1.01	1.01015	1.01006	1.01084	1.01105	1.01158	1.01154	1.0114	1.01189	1.01256	1.0124	1.01263	1.01301	1.01307	1.013	1.0135	1.01338	1.01355	1.01373	1.01382	1.0135	1.01388	1.01383	1.01378
	425.408	1.00016	1.00005	0.99998	0.999932	0.999696	0.999673	0.999418	0.999	0.998677	0.998265	0.998815	0.999602	0.99966	1.001	1.002	1.0034	1.00446	1.00575	1.00681	1.00768	1.00837	1.0088	1.00925	1.00956	1.01005	1.01028	1.0103	1.01095	1.01125	1.01186	1.01175	1.0116	1.01211	1.01276	1.01268	1.01284	1.01316	1.0133	1.01316	1.01353	1.01355	1.01357	1.01374	1.01399	1.01365	1.01399	1.01375	1.01385
	425.647	1.00014	1.00007	1.00004	0.999911	0.999741	0.999671	0.999451	0.999021	0.998695	0.998304	0.998809	0.999514	0.999826	1.00112	1.00206	1.00353	1.00462	1.00586	1.00683	1.0078	1.00843	1.00899	1.00943	1.00976	1.01015	1.01035	1.01052	1.01096	1.01136	1.01207	1.01185	1.01181	1.01229	1.01284	1.01283	1.01294	1.01322	1.01346	1.0133	1.01355	1.01356	1.01354	1.01363	1.01393	1.01372	1.01399	1.01376	1.01383
	425.886	1.00018	1.00006	1.00001	0.999865	0.999798	0.999626	0.999483	0.999011	0.998764	0.998365	0.99887	0.999429	1.00005	1.00116	1.00214	1.00359	1.00473	1.00598	1.00693	1.00781	1.00842	1.0091	1.00962	1.00991	1.01021	1.01028	1.0106	1.011	1.01136	1.01209	1.01176	1.01189	1.01232	1.01283	1.01285	1.01291	1.01323	1.01348	1.01332	1.01361	1.01346	1.01352	1.01356	1.01381	1.01376	1.01388	1.01382	1.01384
	426.125	1.00021	1.00003	0.999924	0.999838	0.999785	0.9996	0.99947	0.998972	0.998825	0.998421	0.998952	0.999396	1.0002	1.00111	1.00215	1.0035	1.00467	1.00596	1.0069	1.0077	1.00828	1.00897	1.00952	1.00987	1.01015	1.0101	1.01047	1.011	1.01131	1.01195	1.01159	1.01183	1.01218	1.01266	1.01277	1.01279	1.01313	1.01338	1.0132	1.01355	1.01334	1.0134	1.01348	1.01364	1.01367	1.01368	1.01375	1.01378
	426.365	1.00019	0.999982	0.999873	0.99981	0.999692	0.999585	0.999422	0.998908	0.998783	0.998428	0.998958	0.99939	1.00018	1.00099	1.00208	1.00332	1.00447	1.00577	1.0067	1.00754	1.00804	1.00864	1.00917	1.00976	1.01003	1.01	1.01027	1.01085	1.01127	1.01177	1.0115	1.01173	1.01198	1.01245	1.01258	1.01262	1.01289	1.01316	1.01303	1.01325	1.01316	1.01316	1.01325	1.01328	1.0134	1.01343	1.01356	1.01357
	426.604	1.00026	0.999968	0.999884	0.999794	0.999616	0.999612	0.9994	0.998912	0.998743	0.998463	0.998941	0.999462	1.00014	1.00094	1.00206	1.00325	1.00434	1.00562	1.00659	1.00748	1.00801	1.00844	1.009	1.00967	1.00996	1.01006	1.01031	1.01076	1.01127	1.01169	1.01157	1.01173	1.01186	1.01242	1.01246	1.01253	1.01271	1.01294	1.0129	1.0129	1.01303	1.01298	1.01306	1.01298	1.01317	1.01321	1.0134	1.01338
	426.843	1.00039	0.999983	0.999913	0.999823	0.999628	0.999694	0.999435	0.998999	0.998771	0.998574	0.99899	0.999642	1.00022	1.00105	1.0021	1.00338	1.00444	1.0057	1.00665	1.00753	1.00823	1.00855	1.00917	1.00965	1.01001	1.01016	1.01057	1.01085	1.0113	1.01171	1.01173	1.01188	1.01187	1.01257	1.01248	1.01253	1.01272	1.01286	1.01281	1.01281	1.01305	1.01298	1.01306	1.01309	1.01311	1.01312	1.01338	1.01336
	427.082	1.00039	0.999979	0.99991	0.999855	0.999691	0.999736	0.999479	0.999068	0.998784	0.998629	0.999052	0.999819	1.00034	1.00121	1.00216	1.0035	1.00461	1.00586	1.00675	1.00756	1.00848	1.00881	1.00943	1.0097	1.01011	1.01021	1.01077	1.01102	1.01135	1.01165	1.0118	1.01198	1.01198	1.01282	1.01258	1.01259	1.01282	1.01301	1.01283	1.01305	1.01318	1.01313	1.01322	1.01352	1.01324	1.01326	1.01354	1.01353
	427.321	1.00017	0.999958	0.999861	0.999835	0.9997	0.999664	0.999476	0.999053	0.998739	0.998561	0.998994	0.999819	1.00032	1.00123	1.00219	1.00337	1.00459	1.00578	1.00676	1.00753	1.00852	1.0089	1.00953	1.00972	1.01017	1.01024	1.01083	1.01119	1.01144	1.01155	1.01176	1.01192	1.0121	1.01301	1.01267	1.01264	1.01287	1.01317	1.01294	1.01332	1.01326	1.01326	1.01335	1.01379	1.01342	1.01347	1.01373	1.01371
	427.56	0.999978	0.999952	0.999803	0.999773	0.999651	0.999558	0.999435	0.998955	0.998694	0.998451	0.998819	0.999593	1.00013	1.00111	1.00212	1.00309	1.00438	1.00552	1.00666	1.00744	1.00836	1.00869	1.00941	1.00967	1.01014	1.01027	1.01079	1.01127	1.01151	1.01159	1.01172	1.01183	1.01208	1.01296	1.01264	1.01256	1.01283	1.01306	1.01292	1.01328	1.01311	1.01319	1.01329	1.01358	1.01335	1.01349	1.01365	1.01362
	427.799	1.00005	0.999964	0.999833	0.999748	0.999644	0.999532	0.999433	0.998884	0.998732	0.998392	0.998771	0.999424	0.999999	1.00109	1.00209	1.00305	1.00431	1.00546	1.00661	1.00743	1.00832	1.00858	1.00933	1.00977	1.01021	1.01037	1.01078	1.01132	1.01157	1.01184	1.01175	1.01182	1.01205	1.01282	1.01255	1.01254	1.01284	1.01287	1.01279	1.01313	1.01295	1.01307	1.0132	1.01329	1.01322	1.01342	1.01352	1.01337
	428.038	1.00027	0.999981	0.999934	0.999808	0.999706	0.999585	0.999508	0.99895	0.998845	0.998447	0.998961	0.999587	1.00015	1.0013	1.0023	1.00332	1.00452	1.0056	1.00669	1.0076	1.00856	1.00884	1.00948	1.01007	1.01042	1.01061	1.01092	1.0115	1.0117	1.01221	1.01193	1.01203	1.0123	1.01289	1.01263	1.01282	1.01303	1.013	1.01284	1.01326	1.01307	1.01316	1.01335	1.01339	1.01342	1.01356	1.01368	1.01335
	428.278	1.00039	1.00001	0.999988	0.999904	0.99978	0.99966	0.999622	0.999107	0.998969	0.998607	0.999155	0.999915	1.00041	1.00153	1.00258	1.00355	1.00476	1.00574	1.00679	1.00785	1.00881	1.00918	1.00968	1.01032	1.01062	1.01083	1.01109	1.01171	1.01188	1.01249	1.01218	1.01243	1.01264	1.01312	1.01288	1.01316	1.01328	1.01331	1.01308	1.01356	1.01335	1.01339	1.01364	1.01372	1.01378	1.0138	1.01402	1.01355
	428.517	1.00041	1.00004	1	0.999969	0.999829	0.99974	0.999708	0.999262	0.999063	0.998773	0.999191	1.00014	1.00058	1.00157	1.00264	1.00357	1.00484	1.00582	1.00686	1.00804	1.00885	1.00933	1.00981	1.01042	1.01075	1.01094	1.01123	1.01179	1.01204	1.01258	1.01234	1.01274	1.01287	1.01326	1.0132	1.01329	1.01345	1.01349	1.01331	1.01374	1.01357	1.01351	1.01389	1.01396	1.01394	1.01393	1.01422	1.01379
	428.756	1.00042	1.00006	1.00001	0.999969	0.999811	0.999781	0.999708	0.999331	0.999085	0.998794	0.99916	1.00024	1.00067	1.00152	1.00248	1.00348	1.00482	1.00587	1.00693	1.00811	1.00878	1.00932	1.00989	1.01043	1.01086	1.011	1.01134	1.0118	1.01214	1.01265	1.01237	1.01278	1.01294	1.01329	1.01342	1.01326	1.01356	1.01353	1.0134	1.0138	1.01368	1.01354	1.01399	1.01401	1.01392	1.01396	1.01414	1.01391
	428.995	1.00039	1.00001	0.999984	0.999925	0.999732	0.999741	0.999655	0.999262	0.99904	0.998679	0.999187	1.00026	1.00068	1.00159	1.00235	1.00343	1.00479	1.00587	1.00706	1.00816	1.0087	1.0093	1.00996	1.01038	1.01085	1.01101	1.01138	1.0118	1.01221	1.01275	1.01239	1.01271	1.01286	1.01329	1.01339	1.0132	1.01362	1.01357	1.01336	1.01381	1.01364	1.01354	1.01385	1.01392	1.01387	1.01398	1.01396	1.01389
	429.234	1.00029	0.999917	0.999927	0.999897	0.999707	0.999715	0.999621	0.999169	0.998997	0.998632	0.999278	1.00028	1.00067	1.00169	1.00236	1.00348	1.00478	1.00585	1.00718	1.00821	1.00867	1.00925	1.00997	1.01041	1.01079	1.01101	1.0114	1.01182	1.01231	1.01281	1.01239	1.01271	1.01279	1.01333	1.01326	1.0132	1.01359	1.01366	1.01326	1.01377	1.01352	1.01357	1.01363	1.01378	1.01379	1.01398	1.01385	1.0138
	429.473	1.00019	0.999881	0.999908	0.999896	0.999781	0.999785	0.999605	0.999185	0.998984	0.998707	0.999371	1.00029	1.00067	1.00166	1.00244	1.00357	1.00481	1.00587	1.00719	1.00817	1.00866	1.00916	1.00996	1.01051	1.01078	1.011	1.01144	1.01182	1.01238	1.01275	1.01242	1.01276	1.01284	1.01332	1.01323	1.01328	1.01349	1.01371	1.0132	1.01372	1.01343	1.01366	1.01352	1.01367	1.01367	1.01388	1.01381	1.01375
	429.712	1.00017	0.999901	0.999925	0.999859	0.999837	0.999857	0.999599	0.999229	0.998997	0.998753	0.999403	1.0002	1.00061	1.00152	1.0025	1.00359	1.0048	1.00593	1.00706	1.00804	1.00856	1.00909	1.00988	1.01045	1.01079	1.01093	1.01143	1.01177	1.01228	1.01263	1.01248	1.0127	1.01286	1.01319	1.01323	1.0133	1.01337	1.01359	1.01318	1.01369	1.01335	1.01369	1.01344	1.01358	1.01355	1.0137	1.01375	1.01369
	429.952	1.0001	0.9999	0.999915	0.999765	0.999771	0.999821	0.999578	0.999189	0.998981	0.998667	0.999282	1.00001	1.00043	1.00137	1.00246	1.00343	1.00461	1.00581	1.00679	1.00777	1.00835	1.00899	1.00962	1.01012	1.01062	1.01079	1.01132	1.0116	1.01199	1.0125	1.01237	1.01247	1.01272	1.01297	1.0131	1.01312	1.01317	1.01329	1.01304	1.01356	1.01318	1.01352	1.01328	1.01341	1.01338	1.01346	1.01361	1.01353
	430.191	0.999984	0.999889	0.999864	0.999701	0.999662	0.999714	0.999511	0.999103	0.998865	0.998538	0.999039	0.999825	1.00024	1.00123	1.00234	1.00319	1.00434	1.00556	1.00653	1.00748	1.00816	1.00885	1.00934	1.00981	1.01035	1.01069	1.01123	1.01142	1.01172	1.01236	1.01212	1.01228	1.01255	1.01278	1.0129	1.01285	1.01298	1.01299	1.01283	1.01333	1.01296	1.01325	1.01312	1.01314	1.01318	1.01332	1.01346	1.01338
	430.43	0.999996	0.9999	0.999825	0.999757	0.999668	0.999675	0.999495	0.99907	0.998735	0.998548	0.998934	0.999778	1.00027	1.00126	1.00229	1.0031	1.00426	1.00548	1.0065	1.00745	1.00821	1.00879	1.00937	1.00989	1.01037	1.0108	1.0113	1.0115	1.01176	1.01237	1.01208	1.01235	1.01256	1.01275	1.01282	1.0128	1.01295	1.01288	1.01276	1.01313	1.01288	1.01312	1.01303	1.01304	1.01306	1.01337	1.01339	1.01339
	430.669	1.00018	0.99992	0.999836	0.99989	0.99978	0.999754	0.99961	0.99915	0.99877	0.998716	0.999075	0.999913	1.00055	1.0015	1.00242	1.00322	1.00445	1.00563	1.00671	1.00765	1.00854	1.00892	1.00965	1.01024	1.01069	1.01109	1.01147	1.01182	1.01208	1.01261	1.01229	1.01253	1.0127	1.01285	1.01294	1.01297	1.01299	1.013	1.01282	1.01308	1.01294	1.01322	1.01307	1.01323	1.01311	1.01356	1.01347	1.01353
	430.908	1.00031	0.999948	0.999893	0.999974	0.999883	0.99985	0.999758	0.999278	0.998951	0.998886	0.99926	1.00014	1.00078	1.00175	1.00257	1.00337	1.00469	1.00574	1.00694	1.0078	1.00881	1.00911	1.00991	1.01047	1.01098	1.01133	1.01159	1.01204	1.0123	1.01288	1.0125	1.01263	1.01281	1.01303	1.01309	1.01306	1.01302	1.01318	1.01288	1.01316	1.01305	1.01342	1.01324	1.01348	1.0133	1.01372	1.01367	1.0137
	431.147	1.00028	0.999984	0.999984	0.999983	0.999943	0.999902	0.999845	0.999364	0.999129	0.99898	0.99943	1.00037	1.00084	1.00189	1.00261	1.00345	1.00472	1.00576	1.00696	1.00783	1.00888	1.00922	1.01008	1.01057	1.01106	1.01138	1.01169	1.01211	1.01239	1.01301	1.01261	1.01274	1.01291	1.01325	1.01319	1.01311	1.01314	1.01323	1.01296	1.01334	1.01329	1.01358	1.01351	1.01364	1.01347	1.01384	1.01387	1.01388
	431.386	1.00019	1.00003	1.00007	0.999978	0.999959	0.999931	0.999837	0.999416	0.999246	0.999033	0.999662	1.00052	1.00088	1.00198	1.00266	1.00346	1.00461	1.00586	1.00691	1.00789	1.00891	1.00933	1.01021	1.01076	1.01114	1.01138	1.01188	1.01227	1.01259	1.01316	1.01273	1.01294	1.01307	1.01351	1.01333	1.01333	1.01341	1.01331	1.01315	1.01358	1.01364	1.01371	1.01377	1.01383	1.01361	1.01402	1.01402	1.01405
	431.625	1.00011	1.00007	1.00007	0.999963	0.999906	0.999925	0.999717	0.999419	0.999307	0.999014	0.999773	1.0005	1.00093	1.00199	1.00266	1.00342	1.00454	1.00598	1.00702	1.00799	1.00889	1.00952	1.01028	1.01094	1.01132	1.01146	1.01204	1.01249	1.01279	1.01329	1.01286	1.01307	1.01321	1.01367	1.01342	1.01356	1.01358	1.01347	1.01328	1.01371	1.01381	1.01376	1.01381	1.01398	1.01372	1.01411	1.01407	1.01408
	431.865	1.00001	1.00007	0.999975	0.999926	0.999835	0.999888	0.999608	0.999388	0.999322	0.998937	0.999652	1.0003	1.00095	1.00187	1.00255	1.00344	1.00453	1.00595	1.00719	1.00807	1.00884	1.00964	1.01029	1.01089	1.01149	1.01148	1.01206	1.01254	1.01277	1.01321	1.01285	1.01301	1.01321	1.01359	1.01331	1.01358	1.01347	1.01349	1.01319	1.01367	1.01372	1.01369	1.01368	1.01395	1.01379	1.01399	1.01401	1.01392
	432.104	0.999965	1.00006	0.999878	0.999906	0.999832	0.999874	0.999632	0.999414	0.999306	0.99894	0.999528	1.00022	1.00102	1.00178	1.0026	1.00359	1.00457	1.00584	1.00726	1.00818	1.00894	1.00972	1.01032	1.01076	1.01156	1.01139	1.01203	1.01244	1.0127	1.0131	1.01278	1.01296	1.0132	1.01347	1.01323	1.01352	1.0134	1.01345	1.01317	1.01372	1.01368	1.01372	1.01367	1.01395	1.01397	1.0139	1.01406	1.0139
	432.343	1.00003	1.00005	0.999876	0.99993	0.999831	0.999913	0.999682	0.999471	0.99928	0.999046	0.999543	1.00038	1.00111	1.00177	1.00277	1.00371	1.00466	1.00574	1.00713	1.00818	1.00903	1.0098	1.01036	1.01066	1.01152	1.01141	1.01211	1.01238	1.01275	1.01313	1.01283	1.01307	1.01333	1.01349	1.01329	1.0135	1.0136	1.01352	1.01337	1.01389	1.01378	1.01392	1.01382	1.01412	1.01422	1.01397	1.01421	1.01401
	432.582	1.00012	1.00002	0.999935	0.99997	0.999771	0.999978	0.999684	0.99949	0.999294	0.999149	0.999625	1.00057	1.00107	1.00179	1.00276	1.00366	1.00466	1.00566	1.00688	1.00791	1.00892	1.00978	1.01035	1.01059	1.01145	1.0116	1.01225	1.01244	1.01282	1.01318	1.01297	1.01318	1.01341	1.01352	1.0134	1.0135	1.01379	1.01359	1.01347	1.01392	1.01375	1.01403	1.01389	1.01421	1.01424	1.01404	1.01417	1.01396
	432.821	1.00021	1.00002	0.999993	1	0.999782	1.00003	0.999749	0.999503	0.999373	0.999217	0.999687	1.00063	1.00099	1.00191	1.00269	1.00355	1.00468	1.00571	1.00682	1.00776	1.00884	1.00974	1.01035	1.01068	1.01154	1.01182	1.01243	1.01259	1.01287	1.01323	1.01317	1.01326	1.01334	1.01349	1.01353	1.01352	1.01379	1.01356	1.01336	1.01389	1.01369	1.01393	1.0139	1.01412	1.01404	1.01407	1.01408	1.01382
	433.06	1.00026	1.00002	1.00001	0.999996	0.999877	1.00006	0.999876	0.999498	0.999451	0.999296	0.999693	1.00067	1.00099	1.00216	1.00281	1.00355	1.00481	1.00593	1.00702	1.00789	1.00894	1.00978	1.01044	1.01093	1.01174	1.01194	1.01252	1.01274	1.01294	1.01336	1.01338	1.01341	1.01325	1.01346	1.01361	1.01357	1.01376	1.01354	1.01332	1.01401	1.0138	1.01383	1.0139	1.01409	1.01398	1.01413	1.01417	1.01387
	433.299	1.00019	1	0.999974	0.999948	0.999915	1.00002	0.999932	0.999469	0.999455	0.99934	0.999654	1.00075	1.00105	1.00237	1.00294	1.00364	1.00485	1.00612	1.00716	1.00798	1.00901	1.0098	1.01046	1.01108	1.01181	1.01195	1.01243	1.01285	1.01301	1.01347	1.01341	1.01356	1.01323	1.01348	1.01361	1.01356	1.01375	1.01361	1.01347	1.01417	1.01387	1.01384	1.01388	1.01421	1.01405	1.01419	1.01425	1.01402
	433.538	1.00008	1	0.999955	0.999938	0.999913	0.999958	0.999876	0.999525	0.99942	0.99928	0.999617	1.00079	1.00113	1.0024	1.00293	1.00369	1.00474	1.00608	1.00715	1.00794	1.00896	1.00969	1.01037	1.01104	1.01171	1.012	1.01233	1.01291	1.01308	1.01354	1.01329	1.01359	1.01325	1.01359	1.01364	1.01354	1.01373	1.01371	1.01365	1.01415	1.01376	1.01389	1.01381	1.01419	1.01401	1.01414	1.0141	1.01407
	433.778	1.00004	1.00003	0.999964	0.999952	0.999928	0.999892	0.999775	0.999616	0.999403	0.999218	0.99964	1.00077	1.00116	1.00225	1.0028	1.00368	1.00461	1.00591	1.00708	1.00801	1.00889	1.00953	1.0103	1.01099	1.0116	1.01209	1.01232	1.01287	1.01308	1.01353	1.01316	1.01351	1.01327	1.01367	1.01368	1.01352	1.01369	1.01362	1.01363	1.01387	1.01355	1.01381	1.01369	1.01392	1.01385	1.01392	1.0138	1.01395
	434.017	1.00006	1.00002	0.99993	0.999897	0.999886	0.999838	0.999709	0.999568	0.999419	0.999238	0.999794	1.00077	1.00117	1.00211	1.00268	1.00369	1.00461	1.00591	1.00705	1.00818	1.00893	1.00949	1.01039	1.01108	1.01155	1.0121	1.01238	1.01277	1.01304	1.01341	1.01303	1.01339	1.01325	1.01365	1.01359	1.01343	1.01359	1.01338	1.01334	1.01357	1.0134	1.0136	1.01357	1.01366	1.01371	1.01365	1.01365	1.01381
	434.256	1.00007	0.999995	0.999868	0.999812	0.999792	0.999849	0.999681	0.99944	0.999471	0.999244	1.00002	1.00083	1.00127	1.00216	1.0027	1.00375	1.00471	1.00606	1.00707	1.0083	1.00903	1.00957	1.01056	1.01118	1.01159	1.01204	1.01242	1.01272	1.01303	1.01331	1.01293	1.01324	1.01323	1.01356	1.01341	1.01328	1.01342	1.01321	1.01302	1.0135	1.01339	1.01352	1.01347	1.01359	1.01364	1.01353	1.01378	1.0138
	434.495	1.00005	0.999976	0.999858	0.999789	0.999766	0.999934	0.999661	0.999413	0.999512	0.999191	1.00008	1.00088	1.00133	1.00225	1.00279	1.00374	1.00468	1.00599	1.00704	1.00821	1.00893	1.00955	1.01051	1.01109	1.01156	1.01194	1.0123	1.01259	1.01289	1.01318	1.01284	1.01303	1.01309	1.01335	1.01321	1.0131	1.01318	1.01309	1.01283	1.01345	1.01331	1.01353	1.01334	1.01351	1.01358	1.01347	1.01388	1.01372
	434.734	1.00011	0.999995	0.999937	0.99985	0.999841	1.00001	0.999696	0.999511	0.999503	0.999214	1.00002	1.00089	1.00131	1.00229	1.00283	1.00365	1.00448	1.00575	1.00693	1.00804	1.00867	1.00948	1.01029	1.011	1.0115	1.01191	1.01216	1.01244	1.0128	1.01305	1.01277	1.01284	1.01282	1.01315	1.01311	1.01299	1.01303	1.01303	1.01275	1.01331	1.01316	1.01345	1.01325	1.01342	1.01357	1.01338	1.01379	1.01354
	434.973	1.00031	1.00005	1.00006	0.999956	0.999932	1.00004	0.999803	0.999628	0.999501	0.999348	1.00008	1.00095	1.0014	1.00236	1.00287	1.0036	1.00439	1.00567	1.00691	1.00806	1.00864	1.00964	1.01025	1.01113	1.01168	1.01207	1.01222	1.01256	1.013	1.0131	1.01293	1.01287	1.01274	1.01322	1.01319	1.01307	1.01309	1.01315	1.01281	1.01335	1.01318	1.01339	1.01329	1.01351	1.01369	1.01343	1.01375	1.01359
	435.212	1.00042	1.00007	1.00012	1.00001	0.999972	1.00003	0.999897	0.999657	0.99953	0.99944	1.00018	1.00103	1.00154	1.00245	1.00288	1.00362	1.00451	1.00575	1.00694	1.00819	1.00878	1.00982	1.0104	1.01128	1.01193	1.01223	1.01233	1.01283	1.01318	1.01321	1.01312	1.01298	1.01285	1.01335	1.01324	1.01314	1.01315	1.01324	1.01286	1.01348	1.0132	1.01338	1.01338	1.01361	1.01378	1.01354	1.01381	1.01377
	435.451	1.00034	1.00004	1.00007	0.999989	0.999973	1.00004	0.999926	0.999608	0.999522	0.999456	1.00012	1.00102	1.00161	1.00244	1.00283	1.00363	1.00459	1.00582	1.00689	1.00814	1.00882	1.00979	1.0105	1.01122	1.01194	1.01216	1.01234	1.0129	1.01311	1.0132	1.01305	1.01297	1.0129	1.01328	1.0131	1.01301	1.01309	1.01316	1.01279	1.01348	1.01306	1.01339	1.01337	1.01361	1.01377	1.01357	1.01383	1.0138
	435.691	1.00022	1.00001	1	0.999967	0.999966	1.00002	0.999901	0.999569	0.999439	0.999478	1	1.00095	1.0016	1.00235	1.00277	1.00359	1.00451	1.00578	1.00675	1.00794	1.00877	1.00967	1.01049	1.01108	1.01179	1.01198	1.01234	1.01283	1.013	1.01318	1.01288	1.01297	1.01284	1.0132	1.01291	1.01291	1.01301	1.01305	1.01277	1.01338	1.01299	1.01345	1.01331	1.01365	1.01373	1.01359	1.0138	1.01365
	435.93	1.00015	0.999993	0.999951	0.999996	0.999985	0.999992	0.999844	0.999588	0.999371	0.999501	1.00001	1.00091	1.00155	1.00228	1.00275	1.00359	1.00437	1.00569	1.0067	1.00787	1.00882	1.00965	1.01053	1.01107	1.01175	1.01193	1.01243	1.01287	1.01301	1.01327	1.01292	1.01308	1.01284	1.01328	1.01291	1.01301	1.01303	1.01306	1.01288	1.01328	1.01317	1.01355	1.01334	1.01374	1.01372	1.01367	1.01377	1.01355
	436.169	1.00014	1.00002	0.999902	1.00001	1.00001	0.99996	0.999811	0.999655	0.999394	0.999528	1.00008	1.00095	1.00156	1.00231	1.00275	1.00368	1.00439	1.00572	1.00688	1.00806	1.00897	1.0098	1.01067	1.01122	1.01189	1.01206	1.01259	1.01303	1.01309	1.01344	1.01308	1.01324	1.01299	1.01345	1.01316	1.01323	1.01315	1.01324	1.01302	1.01334	1.01341	1.01361	1.01347	1.01379	1.01378	1.0138	1.01379	1.01367
	436.408	1.00011	1.00002	0.999858	0.999967	0.999958	0.999899	0.999808	0.999669	0.999409	0.999545	1.00008	1.00102	1.00161	1.00238	1.00278	1.00367	1.00453	1.00581	1.00711	1.00827	1.00903	1.00995	1.01077	1.01138	1.01207	1.01221	1.01264	1.01309	1.01311	1.01358	1.01308	1.01334	1.0131	1.01357	1.01339	1.0134	1.01321	1.01347	1.0131	1.01346	1.01348	1.01361	1.01356	1.01382	1.01381	1.01391	1.01394	1.01385
	436.647	1.00004	0.999989	0.999859	0.999911	0.999844	0.999859	0.99981	0.999567	0.999374	0.99952	1.0001	1.00107	1.00169	1.00242	1.00283	1.00358	1.00468	1.00582	1.00719	1.00832	1.009	1.00997	1.01084	1.01148	1.01223	1.01233	1.01256	1.01303	1.01307	1.01363	1.01303	1.0134	1.01312	1.0136	1.01341	1.01349	1.01322	1.01361	1.01318	1.01355	1.01346	1.01367	1.01365	1.01387	1.01378	1.01401	1.01418	1.01397
	436.886	1.00014	0.999988	0.999931	0.999924	0.999833	0.999962	0.999883	0.999514	0.999416	0.999531	1.00026	1.00119	1.00186	1.00251	1.00296	1.00365	1.0048	1.00583	1.00715	1.00831	1.00911	1.01	1.01097	1.01162	1.01238	1.0125	1.01267	1.01313	1.01315	1.01374	1.01319	1.01347	1.01316	1.01364	1.01343	1.01363	1.01333	1.0137	1.01333	1.01366	1.01351	1.0138	1.01378	1.01394	1.01383	1.01416	1.01439	1.01408
	437.125	1.00029	1.00001	1.00002	0.999953	0.999896	1.00007	0.999983	0.999605	0.999497	0.99958	1.00043	1.00135	1.00198	1.00265	1.00311	1.00383	1.00486	1.00592	1.0071	1.00829	1.00931	1.01011	1.0111	1.01171	1.0124	1.01266	1.01296	1.01334	1.01333	1.0139	1.01338	1.01346	1.01324	1.01367	1.01354	1.0137	1.01343	1.01375	1.01332	1.01375	1.01356	1.01377	1.01379	1.01395	1.01389	1.01421	1.0144	1.0141
	437.364	1.00019	0.999978	1.00001	0.999901	0.999854	0.999957	0.999918	0.999635	0.999422	0.999546	1.00042	1.00131	1.00182	1.00262	1.00311	1.00384	1.00479	1.00589	1.007	1.00813	1.00922	1.01015	1.01102	1.01157	1.01217	1.0126	1.01296	1.01327	1.01329	1.01379	1.01323	1.01321	1.01317	1.01356	1.01346	1.01346	1.01332	1.01352	1.01305	1.0136	1.01341	1.01348	1.01357	1.01379	1.01372	1.01397	1.01412	1.01396
	437.604	0.999969	0.999899	0.999916	0.999817	0.99975	0.99977	0.999764	0.999552	0.999234	0.999449	1.00024	1.00105	1.00152	1.00238	1.00292	1.00361	1.00459	1.00562	1.00676	1.0078	1.00882	1.00998	1.01072	1.01132	1.01179	1.01228	1.01254	1.01282	1.01296	1.01337	1.01282	1.01284	1.01292	1.01334	1.0131	1.01297	1.01308	1.01298	1.01272	1.01324	1.01304	1.01306	1.01323	1.01352	1.01334	1.01351	1.01362	1.01371
	437.843	0.999981	0.999885	0.999869	0.999793	0.999761	0.999749	0.99977	0.999546	0.999173	0.999367	1.00003	1.00088	1.00144	1.00225	1.00279	1.00337	1.0044	1.00532	1.00652	1.0075	1.00846	1.00967	1.01047	1.01117	1.01153	1.01192	1.01213	1.01243	1.01268	1.013	1.01252	1.01261	1.01262	1.01318	1.01272	1.01259	1.01287	1.01254	1.01249	1.01294	1.0127	1.01271	1.01294	1.01328	1.013	1.01312	1.01319	1.01348
	438.082	1.00015	0.999933	0.999883	0.999796	0.99984	0.99983	0.999867	0.999601	0.999245	0.999271	0.999939	1.00083	1.0015	1.00227	1.00278	1.00325	1.00423	1.0052	1.00638	1.00738	1.00831	1.00939	1.01036	1.01112	1.01144	1.01171	1.01199	1.01239	1.01258	1.01284	1.01237	1.01252	1.01236	1.01301	1.01248	1.0124	1.01268	1.01239	1.0123	1.01273	1.01248	1.01253	1.01275	1.01306	1.01283	1.01294	1.01304	1.0133
	438.321	1.00019	0.999953	0.999879	0.999784	0.999843	0.999893	0.99986	0.999612	0.999263	0.999163	0.999935	1.0008	1.00141	1.00228	1.00274	1.00312	1.00405	1.00511	1.00624	1.00732	1.00826	1.00928	1.01023	1.01102	1.01139	1.01162	1.01199	1.01239	1.01246	1.01268	1.01223	1.01237	1.01216	1.01271	1.01232	1.01227	1.01241	1.01228	1.01215	1.01255	1.01233	1.01251	1.01269	1.01286	1.01276	1.01285	1.01313	1.0132
	438.56	1.00005	0.999925	0.999875	0.99978	0.999779	0.999926	0.999778	0.999578	0.999213	0.999141	0.999902	1.00079	1.00125	1.00222	1.00261	1.00293	1.00394	1.00494	1.00607	1.0072	1.00817	1.00927	1.01	1.01086	1.01132	1.01153	1.01197	1.01221	1.01231	1.01248	1.01211	1.01211	1.01201	1.01236	1.01223	1.01223	1.01221	1.01211	1.01213	1.01242	1.01221	1.01254	1.01273	1.0128	1.0127	1.01274	1.01321	1.01314
	438.799	0.999922	0.999901	0.9999	0.999775	0.999726	0.999918	0.999702	0.999484	0.999208	0.999243	0.999829	1.00079	1.00119	1.00213	1.00244	1.00281	1.00392	1.00477	1.00596	1.00704	1.00809	1.00925	1.00997	1.01072	1.01131	1.01146	1.01194	1.01205	1.01222	1.01241	1.01206	1.01191	1.01193	1.0122	1.01222	1.01227	1.01227	1.01205	1.01218	1.01242	1.01218	1.01255	1.0128	1.01289	1.01276	1.01272	1.01318	1.01312
	439.038	0.999913	0.999923	0.999925	0.999759	0.999691	0.999859	0.99963	0.99935	0.999272	0.999363	0.999881	1.00082	1.00123	1.00211	1.00233	1.00286	1.00389	1.00481	1.00603	1.00703	1.0082	1.00931	1.01024	1.01074	1.01142	1.01155	1.01197	1.01211	1.01229	1.01251	1.01215	1.01195	1.01207	1.01236	1.01236	1.01238	1.01249	1.0122	1.01228	1.01265	1.01238	1.01273	1.0129	1.01314	1.01304	1.01304	1.01335	1.01327
	439.277	1	0.999994	0.999945	0.999774	0.999665	0.9998	0.999606	0.999257	0.999379	0.999478	1.0002	1.00102	1.00137	1.00223	1.00239	1.00306	1.00399	1.00508	1.00631	1.0073	1.00859	1.00954	1.01062	1.01108	1.01167	1.01185	1.01213	1.01233	1.01258	1.01274	1.01241	1.01224	1.01241	1.01277	1.01268	1.01266	1.01281	1.01256	1.01265	1.01312	1.01287	1.01319	1.01317	1.01359	1.01354	1.01371	1.01391	1.0137
	439.517	1.00012	1.00007	0.999964	0.999837	0.999683	0.999802	0.999658	0.999267	0.999502	0.999645	1.00061	1.00131	1.00155	1.0024	1.0026	1.00332	1.00421	1.00543	1.00661	1.00766	1.00899	1.00985	1.01091	1.01161	1.01194	1.01217	1.01238	1.01266	1.01297	1.01312	1.01275	1.01264	1.01272	1.01315	1.01303	1.01304	1.01322	1.01304	1.01321	1.01364	1.01345	1.01375	1.01363	1.01407	1.01408	1.01437	1.01456	1.01421
	439.756	1.00018	1.0001	0.999991	0.99988	0.999757	0.999852	0.99972	0.999388	0.999554	0.999739	1.00073	1.00139	1.00165	1.00239	1.0028	1.00348	1.00437	1.00559	1.00674	1.00783	1.00914	1.01003	1.01103	1.01187	1.01207	1.01235	1.0126	1.01302	1.0132	1.01344	1.01297	1.01296	1.01283	1.01331	1.01321	1.01327	1.01347	1.01337	1.0135	1.01391	1.01372	1.01405	1.01397	1.01423	1.01431	1.01467	1.01474	1.01445
	439.995	1.00016	1.00009	1.00003	0.999868	0.999822	0.999889	0.999753	0.999504	0.999503	0.99968	1.00054	1.00122	1.00164	1.00232	1.00289	1.00348	1.00445	1.00556	1.00672	1.00787	1.0091	1.01006	1.01102	1.01178	1.0121	1.01244	1.01275	1.01326	1.01323	1.01356	1.01297	1.01308	1.01288	1.01336	1.01321	1.01334	1.01346	1.01344	1.01338	1.01382	1.01365	1.01394	1.01402	1.01413	1.01427	1.01462	1.0145	1.01438
	440.234	1.00014	1.00008	1.00006	0.999866	0.999816	0.999902	0.999815	0.999551	0.999464	0.999686	1.00044	1.00117	1.00178	1.00248	1.00301	1.00351	1.00457	1.0056	1.0068	1.00806	1.00922	1.01017	1.0111	1.01177	1.01226	1.01256	1.01289	1.01341	1.01331	1.01369	1.01302	1.01316	1.01309	1.01349	1.01329	1.01346	1.01353	1.01351	1.01327	1.01377	1.01369	1.0138	1.01409	1.01418	1.01435	1.01458	1.01445	1.0144
	440.473	1.00023	1.00011	1.00009	0.999919	0.999796	0.999894	0.999899	0.999619	0.999484	0.999818	1.00045	1.00131	1.00206	1.00274	1.00314	1.00358	1.00463	1.00571	1.00691	1.00817	1.00942	1.01027	1.01121	1.01192	1.01246	1.01264	1.01294	1.01345	1.01344	1.01383	1.01319	1.01321	1.01332	1.01367	1.01348	1.01351	1.01368	1.01356	1.01329	1.01386	1.0139	1.01382	1.01421	1.01434	1.01445	1.01457	1.01465	1.01444
	440.712	1.00028	1.00011	1.00009	0.999988	0.999811	0.999861	0.999896	0.999662	0.999484	0.999808	1.00028	1.00132	1.00209	1.00268	1.00303	1.00351	1.00448	1.00556	1.00669	1.00785	1.00928	1.01006	1.01108	1.01182	1.01243	1.01251	1.01276	1.0132	1.01333	1.0137	1.01318	1.01303	1.01328	1.01363	1.0134	1.0133	1.01355	1.01335	1.01313	1.01381	1.01377	1.0137	1.01402	1.01421	1.01417	1.01426	1.01455	1.01412
	440.951	1.00021	1.00006	1.00004	0.999992	0.999806	0.999827	0.999807	0.999549	0.999444	0.999567	0.999988	1.0011	1.00179	1.00232	1.00275	1.0033	1.00421	1.00516	1.00628	1.00739	1.00886	1.00972	1.01087	1.01151	1.01225	1.01234	1.01256	1.01286	1.01302	1.01339	1.0129	1.01275	1.01303	1.01334	1.01307	1.01296	1.01318	1.01302	1.01278	1.01356	1.01326	1.01336	1.01355	1.01378	1.01369	1.01376	1.01408	1.01363
	441.191	1.00011	0.999991	0.999956	0.999905	0.999736	0.999792	0.999727	0.999347	0.999366	0.99931	0.999843	1.00088	1.0015	1.00202	1.00261	1.00309	1.00401	1.00484	1.00612	1.0072	1.00858	1.00953	1.01076	1.01133	1.0121	1.01233	1.01247	1.01273	1.01279	1.01314	1.01263	1.01257	1.01276	1.013	1.01286	1.01269	1.01289	1.01279	1.01252	1.01324	1.01275	1.01299	1.01314	1.01332	1.01336	1.01345	1.01365	1.01343
	441.43	1.00012	0.999967	0.999896	0.999809	0.999658	0.999755	0.999672	0.999228	0.99927	0.999197	0.999891	1.00084	1.00146	1.00198	1.00264	1.00307	1.00398	1.00483	1.00621	1.00726	1.00859	1.00954	1.01068	1.01137	1.01205	1.01239	1.01243	1.01276	1.01276	1.01297	1.01253	1.01249	1.01264	1.01279	1.01281	1.01264	1.0128	1.01269	1.0125	1.01297	1.01259	1.01279	1.01302	1.01312	1.01324	1.01335	1.0136	1.01354
	441.669	1.00021	0.999988	0.999887	0.999749	0.99962	0.999706	0.999608	0.999181	0.999213	0.999227	1.0001	1.00096	1.00156	1.00211	1.00278	1.00322	1.00411	1.00504	1.00635	1.00737	1.00875	1.0097	1.01076	1.01156	1.01214	1.01244	1.01246	1.01288	1.0129	1.01302	1.01262	1.01251	1.01274	1.01288	1.01285	1.01285	1.01293	1.01283	1.01275	1.01301	1.01287	1.01297	1.01328	1.01337	1.01341	1.01354	1.01392	1.01382
	441.908	1.00023	0.999993	0.999871	0.999636	0.999535	0.999548	0.99945	0.998985	0.999096	0.999325	1.00052	1.00107	1.00156	1.00223	1.00293	1.00331	1.0043	1.00527	1.00647	1.00753	1.00891	1.00997	1.0111	1.01191	1.01238	1.0126	1.01268	1.01315	1.01319	1.0134	1.01291	1.0128	1.01294	1.01324	1.01308	1.01321	1.01332	1.01332	1.01321	1.01342	1.01345	1.01351	1.01383	1.014	1.01397	1.01419	1.01452	1.01438
	442.147	1.00017	0.999944	0.999832	0.999497	0.999405	0.999314	0.999222	0.998659	0.998865	0.999411	1.00098	1.0011	1.00151	1.00228	1.00288	1.00334	1.00448	1.00539	1.0066	1.00779	1.00917	1.01036	1.01153	1.01233	1.01272	1.01291	1.01301	1.01346	1.01351	1.0138	1.01318	1.0132	1.01307	1.01362	1.01345	1.01358	1.01375	1.0139	1.01367	1.01387	1.01397	1.01406	1.01433	1.01462	1.01458	1.01496	1.01514	1.0151
	442.386	1.00017	0.999903	0.999838	0.999529	0.999424	0.999265	0.999181	0.998621	0.998798	0.999379	1.00095	1.00113	1.00148	1.00226	1.00258	1.00337	1.00445	1.0053	1.00656	1.00788	1.0093	1.0105	1.01161	1.01245	1.0128	1.01296	1.01299	1.01339	1.01341	1.01364	1.01299	1.01315	1.01286	1.01351	1.01345	1.01351	1.0136	1.01388	1.01354	1.01377	1.0138	1.01401	1.01422	1.01456	1.01451	1.01492	1.01509	1.01518
	442.625	1.00021	0.999928	0.999868	0.999694	0.999562	0.999424	0.999375	0.998915	0.998964	0.999212	1.00034	1.00108	1.0014	1.00214	1.00224	1.00322	1.00411	1.00505	1.00625	1.00754	1.00895	1.01013	1.0112	1.01203	1.01234	1.01242	1.0125	1.01279	1.01282	1.01299	1.0124	1.01253	1.01236	1.01293	1.0129	1.01287	1.01286	1.01315	1.01278	1.01318	1.01301	1.01337	1.01352	1.01382	1.01378	1.01407	1.0143	1.01438
	442.864	1.00016	0.999958	0.999837	0.999757	0.999598	0.999542	0.999526	0.999132	0.999047	0.999039	0.999809	1.00091	1.00121	1.00198	1.00206	1.00294	1.00365	1.0048	1.00591	1.00706	1.00839	1.00964	1.01069	1.01145	1.01174	1.01177	1.01206	1.01223	1.0123	1.01249	1.01195	1.01198	1.01196	1.01244	1.01234	1.01229	1.01229	1.01246	1.01218	1.01272	1.01243	1.01283	1.01293	1.01322	1.01322	1.01341	1.0136	1.01358
	443.104	1.00014	0.999956	0.99978	0.999711	0.999535	0.999559	0.999564	0.99918	0.998971	0.998913	0.999576	1.00066	1.00102	1.00176	1.00202	1.00269	1.0033	1.00459	1.00564	1.00685	1.00804	1.00938	1.01038	1.01115	1.01141	1.01157	1.01194	1.01208	1.01214	1.01236	1.0118	1.01181	1.01186	1.01227	1.0121	1.01209	1.01215	1.01217	1.01205	1.01254	1.01232	1.01263	1.01266	1.01308	1.013	1.01321	1.01333	1.0132
	443.343	1.00024	0.999969	0.999768	0.999695	0.999525	0.999576	0.999615	0.999223	0.998914	0.998861	0.999497	1.0005	1.00095	1.0016	1.00207	1.00259	1.00322	1.00453	1.0055	1.00693	1.00807	1.00943	1.01033	1.0112	1.01138	1.01178	1.01196	1.01216	1.01221	1.01241	1.01179	1.01189	1.01195	1.01229	1.01204	1.01213	1.01219	1.01218	1.01216	1.01249	1.01237	1.01258	1.0126	1.01315	1.01292	1.01313	1.01329	1.01313
	443.582	1.00034	0.999993	0.999795	0.999761	0.999609	0.999636	0.999716	0.999298	0.998977	0.998975	0.999579	1.00061	1.00105	1.00162	1.0022	1.00272	1.00345	1.00468	1.00567	1.00715	1.00829	1.0097	1.01055	1.01139	1.01158	1.012	1.01204	1.01231	1.01235	1.01252	1.01184	1.0121	1.01218	1.01238	1.01214	1.01228	1.01228	1.01237	1.01228	1.01259	1.01244	1.0127	1.01273	1.01326	1.01301	1.01318	1.01343	1.0133
	443.821	1.00036	0.999984	0.99982	0.999843	0.999688	0.999704	0.999784	0.999363	0.999109	0.999188	0.999771	1.00081	1.00122	1.00176	1.00231	1.00293	1.00378	1.00484	1.00598	1.0073	1.00844	1.00988	1.01082	1.01152	1.0118	1.01203	1.01217	1.01246	1.01246	1.01263	1.01201	1.01231	1.0124	1.01252	1.01235	1.01247	1.01244	1.01256	1.01239	1.01282	1.01258	1.01297	1.01299	1.01346	1.01327	1.01338	1.01368	1.01354
	444.06	1.00033	0.99996	0.999831	0.999867	0.999701	0.999712	0.999723	0.999353	0.999198	0.999299	0.999897	1.00086	1.00134	1.00179	1.00236	1.00305	1.00396	1.0048	1.00608	1.00733	1.00852	1.00985	1.01093	1.01156	1.01195	1.012	1.01234	1.01255	1.01257	1.01276	1.01227	1.01245	1.01246	1.01274	1.01255	1.01258	1.01263	1.01265	1.01255	1.01302	1.01273	1.01316	1.01321	1.01361	1.01351	1.01355	1.01384	1.01369
	444.299	1.00033	0.999969	0.999845	0.999861	0.999672	0.999629	0.999537	0.999236	0.999201	0.999316	1.00014	1.00087	1.0014	1.00183	1.00247	1.00324	1.00408	1.0048	1.0061	1.00746	1.00883	1.00997	1.01115	1.01182	1.01228	1.01225	1.01265	1.01278	1.01289	1.01308	1.01258	1.01268	1.01262	1.01309	1.0128	1.01276	1.01301	1.01295	1.01291	1.01328	1.01304	1.01335	1.0135	1.01381	1.01385	1.01384	1.01414	1.01404
	444.538	1.00043	1.00001	0.999873	0.999853	0.999601	0.999518	0.999336	0.999113	0.99915	0.99941	1.00081	1.00106	1.0016	1.00217	1.00279	1.00373	1.00448	1.00521	1.00647	1.00799	1.00947	1.01055	1.01184	1.01255	1.01293	1.01296	1.01317	1.01342	1.01353	1.01369	1.01303	1.01319	1.01313	1.01361	1.01333	1.01323	1.01379	1.01371	1.01364	1.01389	1.01376	1.01391	1.01419	1.01443	1.01464	1.01462	1.01493	1.01493
	444.777	1.00049	1.00003	0.999881	0.999802	0.999522	0.999457	0.999241	0.999049	0.999068	0.999515	1.00137	1.00126	1.00189	1.00255	1.00312	1.0042	1.00491	1.00572	1.00698	1.00856	1.00999	1.0112	1.01247	1.01318	1.01343	1.01363	1.01353	1.01405	1.01395	1.01415	1.01341	1.01352	1.01353	1.01395	1.01376	1.01362	1.01429	1.01427	1.01422	1.01443	1.01443	1.01446	1.01479	1.01508	1.01532	1.01528	1.01562	1.01562
	445.017	1.00037	0.999998	0.999851	0.999756	0.999533	0.999477	0.999297	0.999011	0.998996	0.999445	1.00094	1.00111	1.00181	1.00244	1.00301	1.00404	1.00468	1.00557	1.00681	1.00834	1.00973	1.01105	1.01208	1.01286	1.01308	1.01337	1.01313	1.01378	1.01345	1.01382	1.01315	1.01316	1.01309	1.01357	1.01346	1.0133	1.01367	1.01376	1.01382	1.01399	1.01414	1.01408	1.01432	1.0147	1.01476	1.01475	1.01512	1.01498
	445.256	1.00024	0.999976	0.99983	0.999781	0.999618	0.999547	0.999393	0.999002	0.998991	0.999343	1.0002	1.00082	1.00147	1.00212	1.00273	1.0035	1.00412	1.00507	1.00617	1.00768	1.00914	1.01042	1.01126	1.01212	1.01236	1.01259	1.01246	1.01304	1.01266	1.01314	1.01261	1.01264	1.01241	1.01297	1.01288	1.01266	1.01284	1.01294	1.01298	1.01314	1.01333	1.0133	1.0134	1.01379	1.01367	1.01376	1.0141	1.0139
	445.495	1.00021	1.00001	0.999838	0.999811	0.999688	0.999594	0.999417	0.998996	0.99903	0.999353	1.00007	1.00074	1.00136	1.00204	1.00268	1.00325	1.00395	1.0049	1.00594	1.00745	1.00902	1.01018	1.01105	1.01187	1.01217	1.01231	1.01232	1.01273	1.01243	1.01293	1.01241	1.01251	1.01227	1.01282	1.01265	1.01238	1.01271	1.01271	1.01263	1.01295	1.01295	1.01308	1.01312	1.01345	1.01324	1.01349	1.01379	1.01363
	445.734	1.00012	1.00003	0.999827	0.999781	0.999695	0.999581	0.999359	0.998952	0.999024	0.999324	1.00027	1.00077	1.00142	1.00203	1.00267	1.00317	1.00403	1.00484	1.00606	1.0075	1.00916	1.01017	1.01119	1.01193	1.01228	1.01243	1.0124	1.0127	1.01255	1.01297	1.01237	1.01245	1.01236	1.0128	1.01251	1.01233	1.01272	1.01269	1.01259	1.01304	1.01287	1.01317	1.0132	1.01344	1.01323	1.01362	1.01386	1.01376
	445.973	0.999989	1.00001	0.999795	0.999733	0.99965	0.999553	0.999298	0.998946	0.998984	0.999158	1.00024	1.00078	1.00142	1.00198	1.00254	1.00301	1.00399	1.00461	1.00606	1.00746	1.00907	1.00994	1.01106	1.01189	1.01218	1.0124	1.01222	1.01258	1.01257	1.01286	1.01223	1.01223	1.01227	1.01261	1.01231	1.0123	1.01242	1.01252	1.01246	1.01286	1.01274	1.01313	1.01318	1.01333	1.01315	1.01361	1.01374	1.01366
	446.212	0.999977	0.999975	0.999799	0.999691	0.999628	0.999543	0.99932	0.998998	0.999011	0.999016	1.00006	1.00079	1.00134	1.002	1.00241	1.00289	1.0038	1.00446	1.00595	1.00738	1.00885	1.00971	1.01087	1.01173	1.01204	1.01228	1.01203	1.01245	1.01252	1.01269	1.01219	1.01211	1.01217	1.0125	1.01229	1.01237	1.01221	1.01244	1.01235	1.01274	1.01269	1.01309	1.01315	1.01331	1.0131	1.01365	1.01362	1.0136
	446.451	1.00003	0.999922	0.999807	0.999654	0.999636	0.999549	0.999393	0.999024	0.999076	0.998997	0.999862	1.00072	1.00115	1.00192	1.00222	1.00282	1.00349	1.00441	1.00574	1.00718	1.00865	1.00959	1.01077	1.01144	1.01192	1.01209	1.01195	1.0123	1.0124	1.01249	1.01214	1.0121	1.01202	1.01246	1.01229	1.01236	1.0122	1.01239	1.01232	1.01272	1.01262	1.01298	1.01307	1.01327	1.01298	1.01364	1.01351	1.01358
	446.69	1.00004	0.999913	0.99978	0.999662	0.999625	0.999582	0.999469	0.999055	0.999112	0.999025	0.999702	1.00058	1.00101	1.00173	1.00203	1.0027	1.00321	1.00436	1.00551	1.00689	1.00844	1.0095	1.01064	1.01113	1.01169	1.01181	1.01189	1.01207	1.01219	1.01228	1.01195	1.01202	1.0118	1.01237	1.01209	1.01212	1.01213	1.01216	1.01225	1.01262	1.01243	1.01277	1.01294	1.01309	1.01279	1.01338	1.01334	1.01338
	446.93	1	0.999959	0.999747	0.999674	0.999541	0.999565	0.999487	0.99909	0.999095	0.999033	0.999857	1.00058	1.00113	1.00169	1.00206	1.00269	1.00325	1.00447	1.00553	1.00687	1.00845	1.00968	1.01069	1.01125	1.01162	1.01178	1.01208	1.01212	1.01219	1.01234	1.01195	1.01208	1.01186	1.01249	1.01206	1.01206	1.01223	1.01217	1.01245	1.01281	1.01257	1.01291	1.01307	1.01319	1.0131	1.01338	1.01352	1.01345
	447.169	0.999965	0.999961	0.999741	0.99964	0.999407	0.999432	0.999367	0.999044	0.999044	0.999079	1.00039	1.00082	1.00147	1.00199	1.00237	1.00302	1.00363	1.00485	1.0059	1.00737	1.00894	1.01029	1.01122	1.01196	1.01205	1.01223	1.01266	1.01266	1.01268	1.01279	1.01236	1.01247	1.01232	1.01293	1.01252	1.01252	1.01277	1.01277	1.01314	1.01356	1.01325	1.01359	1.01364	1.01389	1.01402	1.01404	1.01426	1.01426
	447.408	1.00004	0.999918	0.999795	0.999653	0.999367	0.999334	0.999232	0.999021	0.999066	0.99924	1.00094	1.00116	1.00179	1.00248	1.00276	1.00355	1.00416	1.00531	1.00643	1.0081	1.00961	1.01094	1.01192	1.01275	1.01274	1.01285	1.01329	1.0133	1.0133	1.01329	1.01292	1.0129	1.0128	1.01336	1.01314	1.01317	1.01343	1.0136	1.01379	1.01427	1.01403	1.01434	1.01434	1.01476	1.01491	1.01488	1.0151	1.01527
	447.647	1.00014	0.999912	0.999864	0.999738	0.999407	0.99937	0.999219	0.999099	0.999129	0.999423	1.00124	1.00139	1.00186	1.00277	1.00298	1.00388	1.00459	1.00556	1.00683	1.00858	1.00995	1.01119	1.01223	1.01303	1.01316	1.01319	1.0135	1.01353	1.01354	1.01351	1.01322	1.01309	1.01302	1.01353	1.0135	1.01352	1.01376	1.01409	1.01397	1.0145	1.01442	1.01467	1.01478	1.01527	1.01532	1.01534	1.01559	1.01574
	447.886	1.00012	0.999956	0.999885	0.999771	0.999411	0.999427	0.999243	0.999128	0.999104	0.999507	1.00134	1.00148	1.00182	1.00274	1.00306	1.00389	1.00475	1.00555	1.00696	1.00865	1.01002	1.0111	1.01221	1.01291	1.01323	1.01321	1.01339	1.01343	1.01354	1.01354	1.01326	1.01315	1.01309	1.01352	1.01364	1.01362	1.01382	1.0143	1.01404	1.01456	1.01453	1.01473	1.01493	1.01546	1.01544	1.01553	1.01582	1.01576
	448.125	1.00011	0.999989	0.999865	0.999736	0.99942	0.999475	0.999245	0.999058	0.999033	0.999511	1.00124	1.00143	1.00184	1.00252	1.00305	1.00372	1.00462	1.00542	1.00683	1.00842	1.00994	1.01086	1.01211	1.01266	1.0131	1.01309	1.01324	1.01326	1.01354	1.01348	1.01322	1.01315	1.01309	1.01343	1.01366	1.01359	1.01377	1.01432	1.01414	1.01456	1.0145	1.01474	1.01484	1.01526	1.01538	1.01556	1.01578	1.01564
	448.364	1.00012	0.999978	0.99981	0.999657	0.999424	0.999474	0.999157	0.998896	0.998923	0.999492	1.00107	1.00132	1.0019	1.00234	1.00299	1.00359	1.00445	1.00541	1.00672	1.00828	1.00989	1.01077	1.01205	1.01257	1.01301	1.0131	1.01323	1.01324	1.01361	1.01353	1.0132	1.01319	1.01315	1.01345	1.01369	1.01352	1.01383	1.01429	1.01424	1.01456	1.01441	1.01485	1.01479	1.01498	1.01529	1.01558	1.0157	1.01566
	448.603	1.00001	0.999971	0.99977	0.999565	0.999378	0.999371	0.99899	0.998693	0.998788	0.999474	1.00107	1.0013	1.00197	1.00242	1.00302	1.00374	1.00449	1.00558	1.00688	1.00851	1.01011	1.01103	1.01218	1.01279	1.0131	1.01334	1.01337	1.0134	1.01377	1.01388	1.0133	1.01336	1.01335	1.01372	1.01386	1.01363	1.01412	1.01445	1.01447	1.01475	1.01448	1.01513	1.01508	1.01509	1.01538	1.01584	1.0159	1.01595
	448.843	0.999896	0.999994	0.999846	0.999611	0.999432	0.999394	0.999065	0.998745	0.998883	0.999461	1.00095	1.00125	1.00193	1.00251	1.00298	1.00381	1.00444	1.00545	1.00689	1.0085	1.0101	1.01105	1.01209	1.01277	1.01296	1.01322	1.01322	1.01329	1.01354	1.01397	1.01324	1.01321	1.01328	1.0137	1.01373	1.01352	1.01403	1.01432	1.01432	1.01459	1.01429	1.0149	1.01503	1.01504	1.01516	1.01572	1.01574	1.01575
	449.082	0.999973	1.00003	0.999984	0.999814	0.999639	0.999653	0.999457	0.99913	0.999216	0.999464	1.00052	1.00114	1.00174	1.00232	1.00275	1.0035	1.00412	1.00493	1.00648	1.00789	1.00951	1.01057	1.01156	1.01227	1.01244	1.01262	1.01269	1.01288	1.01287	1.01349	1.01285	1.01266	1.01282	1.0132	1.01313	1.01297	1.01344	1.01364	1.01358	1.01397	1.01367	1.01407	1.01431	1.01442	1.01444	1.01497	1.0149	1.01485
	449.321	1.00016	1.00007	1.00001	0.999953	0.99977	0.999864	0.999713	0.999432	0.999407	0.999446	1.00027	1.00112	1.00158	1.00212	1.00254	1.00326	1.0039	1.00468	1.00624	1.00744	1.00911	1.0103	1.01129	1.01197	1.01218	1.01231	1.01242	1.01278	1.01253	1.01316	1.01265	1.01245	1.0126	1.01292	1.01281	1.01269	1.01319	1.01323	1.01314	1.01375	1.01337	1.01368	1.01389	1.01411	1.01404	1.01447	1.0144	1.01436
	449.56	1.00029	1.00006	0.99988	0.999889	0.999651	0.99979	0.999559	0.999334	0.999265	0.999452	1.00067	1.00135	1.00166	1.00229	1.00273	1.00362	1.00428	1.00518	1.00667	1.00794	1.00961	1.01079	1.01187	1.01245	1.01271	1.0129	1.01293	1.01337	1.01306	1.01363	1.01315	1.013	1.01307	1.01336	1.0134	1.01326	1.01382	1.01385	1.01373	1.01443	1.01399	1.01442	1.01458	1.01482	1.0147	1.01507	1.01514	1.01511
	449.799	1.00038	0.999995	0.999756	0.999716	0.999386	0.999491	0.999197	0.998966	0.998932	0.999579	1.0017	1.00193	1.00214	1.00298	1.00348	1.00452	1.0053	1.00628	1.00764	1.00923	1.01091	1.01195	1.01313	1.01363	1.01397	1.01428	1.01413	1.01451	1.0143	1.01474	1.01418	1.01409	1.01406	1.01442	1.01472	1.01447	1.01515	1.0153	1.0152	1.01576	1.01537	1.01594	1.01604	1.01628	1.01629	1.01668	1.01691	1.01679
	450.038	1.00041	0.999958	0.999775	0.999683	0.999309	0.999336	0.999152	0.998858	0.998822	0.999637	1.00211	1.00223	1.00239	1.00346	1.00393	1.00482	1.00573	1.00674	1.00785	1.00957	1.01133	1.01231	1.01345	1.01405	1.01451	1.01476	1.0145	1.01476	1.01467	1.01499	1.01434	1.01435	1.01426	1.01479	1.01506	1.01479	1.01549	1.01569	1.01575	1.0161	1.01588	1.01633	1.01637	1.0167	1.0168	1.0172	1.01743	1.0173
	450.277	1.0003	0.999973	0.999851	0.999805	0.999488	0.999499	0.999477	0.999124	0.999058	0.999502	1.00134	1.00175	1.00196	1.00296	1.00338	1.00402	1.00479	1.00596	1.00684	1.00839	1.01018	1.01117	1.01231	1.013	1.0135	1.01356	1.01345	1.01361	1.01356	1.01386	1.01323	1.01329	1.01325	1.01386	1.01389	1.01373	1.01415	1.0144	1.01457	1.01483	1.01476	1.015	1.01502	1.01544	1.01546	1.01573	1.01591	1.01592
	450.516	1.00017	1.00001	0.999907	0.999919	0.999688	0.999741	0.999738	0.999372	0.999305	0.999405	1.0006	1.00114	1.00151	1.00224	1.00269	1.00321	1.00382	1.0051	1.006	1.00742	1.00912	1.01009	1.01128	1.01197	1.01229	1.01234	1.01249	1.01257	1.01257	1.01287	1.01232	1.01224	1.01234	1.0129	1.01281	1.01276	1.0129	1.01322	1.01334	1.0136	1.01359	1.0138	1.01383	1.01419	1.01422	1.0143	1.01456	1.01464
	450.756	1.00012	1.00002	0.999931	0.999983	0.999817	0.999904	0.999833	0.999472	0.999403	0.999361	1.00021	1.00081	1.00125	1.00186	1.0023	1.00283	1.00342	1.00466	1.00572	1.00714	1.00864	1.00964	1.01073	1.01148	1.01156	1.01167	1.01198	1.01207	1.01214	1.01237	1.0119	1.01166	1.01183	1.0123	1.01223	1.01223	1.01231	1.0126	1.01262	1.01295	1.01296	1.01322	1.01333	1.0135	1.01363	1.01358	1.01395	1.01401
	450.995	1.00012	0.999997	0.999903	0.999974	0.999873	0.999939	0.999845	0.999463	0.999365	0.999286	0.999911	1.00068	1.00109	1.00175	1.0021	1.00261	1.00324	1.00447	1.00557	1.007	1.00834	1.00944	1.01033	1.01113	1.01118	1.01126	1.01158	1.01171	1.01182	1.01204	1.01154	1.01138	1.0115	1.0119	1.01193	1.01192	1.01203	1.01227	1.0122	1.01262	1.01267	1.01293	1.01313	1.01314	1.01327	1.01324	1.01364	1.01364
	451.234	1.00009	0.999971	0.999866	0.999897	0.99989	0.999904	0.999839	0.999469	0.999293	0.999261	0.99974	1.00064	1.00104	1.0017	1.00201	1.0024	1.00313	1.00431	1.00536	1.00676	1.00819	1.00931	1.01005	1.01086	1.01102	1.01109	1.01134	1.01145	1.01159	1.01185	1.01131	1.01135	1.01138	1.01186	1.01186	1.01187	1.01195	1.0122	1.01205	1.01255	1.01258	1.01286	1.01309	1.01305	1.01312	1.01321	1.01351	1.01346
	451.473	1.00006	0.999968	0.999866	0.999842	0.999894	0.999874	0.999842	0.999521	0.999307	0.99935	0.999776	1.00063	1.00104	1.00157	1.00194	1.00228	1.00317	1.00411	1.00523	1.00663	1.00824	1.0093	1.01001	1.01077	1.01098	1.01116	1.01134	1.01137	1.01152	1.01186	1.01135	1.01145	1.01145	1.01209	1.01189	1.01195	1.01208	1.01227	1.01208	1.01262	1.01259	1.0129	1.01312	1.01315	1.01319	1.01336	1.01351	1.01347
	451.712	1.00011	0.999989	0.999896	0.999855	0.999864	0.999824	0.999803	0.999502	0.999372	0.999523	1.00007	1.0008	1.00116	1.00162	1.00201	1.00254	1.00348	1.00424	1.0054	1.00697	1.00857	1.00961	1.01039	1.01109	1.01127	1.01157	1.01162	1.01164	1.01178	1.01216	1.01171	1.01167	1.01177	1.01243	1.01211	1.01222	1.01249	1.01261	1.01241	1.01298	1.01291	1.01318	1.01341	1.0136	1.01359	1.01381	1.01386	1.01396
	451.951	1.0002	0.999972	0.999905	0.999786	0.999713	0.999628	0.99957	0.999291	0.9993	0.999716	1.00086	1.0013	1.00172	1.00221	1.00259	1.00342	1.00421	1.00511	1.00623	1.008	1.0094	1.01048	1.01141	1.01215	1.0122	1.0126	1.01249	1.01256	1.01268	1.01304	1.01258	1.01241	1.01261	1.01313	1.01297	1.01308	1.01356	1.01373	1.01356	1.01415	1.01406	1.0142	1.01454	1.01488	1.01477	1.01511	1.01518	1.01545
	452.19	1.00025	0.999866	0.999814	0.999514	0.999396	0.999188	0.999064	0.998824	0.998952	0.999842	1.00212	1.00198	1.00264	1.00325	1.00366	1.0047	1.00526	1.0064	1.00765	1.00952	1.01071	1.01185	1.01289	1.01377	1.01367	1.0142	1.01395	1.01406	1.0142	1.01456	1.01402	1.01378	1.01395	1.01435	1.01452	1.01451	1.01531	1.0156	1.01556	1.01611	1.01598	1.01598	1.01651	1.01695	1.01679	1.0172	1.01737	1.01775
	452.429	1.00026	0.999743	0.999665	0.999287	0.999142	0.998777	0.99864	0.998408	0.998589	0.999835	1.003	1.00241	1.00312	1.00398	1.00445	1.00545	1.00591	1.00716	1.00857	1.01044	1.01171	1.01283	1.01394	1.01477	1.01476	1.01528	1.01495	1.01507	1.01531	1.01579	1.01507	1.01478	1.01489	1.01532	1.01563	1.01552	1.01659	1.0169	1.01703	1.01751	1.01731	1.01725	1.01789	1.01834	1.01826	1.01855	1.0189	1.01924
	452.669	1.00026	0.99976	0.999651	0.999433	0.999274	0.998939	0.998856	0.998561	0.998718	0.999699	1.00252	1.00214	1.00265	1.0036	1.00412	1.00492	1.00541	1.00669	1.00797	1.00971	1.01127	1.01231	1.01342	1.01403	1.01425	1.01461	1.01432	1.01445	1.01472	1.01526	1.01453	1.01428	1.01432	1.0148	1.01495	1.015	1.01589	1.01608	1.01626	1.01671	1.01649	1.01655	1.01704	1.01749	1.01746	1.01769	1.0181	1.01824
	452.908	1.00031	0.999892	0.999772	0.999703	0.999592	0.999435	0.999373	0.99899	0.999091	0.999576	1.00154	1.00163	1.00201	1.00283	1.00337	1.00395	1.00454	1.00574	1.0069	1.00845	1.01009	1.01107	1.01206	1.01265	1.01299	1.01326	1.01299	1.01322	1.01341	1.01385	1.01327	1.01317	1.01308	1.01358	1.01359	1.01383	1.01432	1.01444	1.01452	1.01499	1.0148	1.01507	1.01535	1.01586	1.01575	1.01605	1.01638	1.01637
	453.147	1.00032	0.999993	0.999872	0.999801	0.999732	0.999714	0.999601	0.999231	0.999262	0.99957	1.00121	1.00148	1.00188	1.00265	1.00313	1.00357	1.00428	1.00537	1.00654	1.008	1.00951	1.0105	1.0114	1.0121	1.01241	1.01272	1.01242	1.01275	1.01294	1.01316	1.01272	1.01269	1.01261	1.0131	1.01309	1.01335	1.01366	1.01382	1.01375	1.01432	1.01409	1.01459	1.01472	1.01527	1.01509	1.01539	1.01572	1.01568
	453.386	1.00021	1.00002	0.999943	0.999817	0.999728	0.999812	0.999631	0.999378	0.999345	0.999611	1.00115	1.00148	1.0019	1.00275	1.00309	1.00354	1.00432	1.0053	1.0065	1.00793	1.0093	1.01035	1.01126	1.01196	1.01223	1.01259	1.0123	1.01272	1.01292	1.01302	1.01258	1.01249	1.01263	1.01308	1.01309	1.01322	1.01359	1.01377	1.01364	1.01427	1.01405	1.01456	1.0147	1.01515	1.015	1.01524	1.01555	1.0156
	453.625	1.00004	0.999992	0.999993	0.999874	0.999791	0.999928	0.99975	0.99956	0.999487	0.999589	1.00064	1.0012	1.00159	1.00246	1.00265	1.00322	1.00399	1.00483	1.00607	1.00744	1.00868	1.00985	1.01069	1.01136	1.01164	1.01196	1.01178	1.01225	1.0124	1.01262	1.01208	1.01191	1.01229	1.01265	1.01262	1.01266	1.01304	1.01313	1.01313	1.01363	1.0136	1.01394	1.0141	1.01449	1.01436	1.01458	1.01476	1.01493
	453.864	0.999979	0.999967	0.999975	0.99994	0.999882	1	0.999896	0.999682	0.999557	0.99951	1.00005	1.00087	1.0013	1.002	1.00218	1.00287	1.00357	1.00434	1.00561	1.00689	1.00808	1.0093	1.01004	1.0108	1.01106	1.01126	1.01125	1.01162	1.01175	1.01209	1.01154	1.01138	1.01179	1.01206	1.012	1.0121	1.01233	1.01234	1.0125	1.01288	1.01297	1.01321	1.01331	1.01381	1.01371	1.0139	1.014	1.01411
	454.103	1.00012	0.999982	0.999942	1.00001	0.999916	1.00002	1	0.999763	0.999568	0.999453	0.999828	1.00075	1.00134	1.00184	1.00211	1.00282	1.00347	1.00429	1.00548	1.00668	1.00799	1.00911	1.00987	1.01062	1.01092	1.01099	1.01112	1.01128	1.01145	1.01173	1.01131	1.01121	1.01148	1.01177	1.01176	1.01192	1.01204	1.01205	1.01222	1.01263	1.01264	1.01294	1.01296	1.01358	1.0136	1.01367	1.01375	1.01374
	454.343	1.00024	1	0.99994	1.00005	0.999921	1.00001	1.00003	0.999797	0.999573	0.999494	0.99996	1.00082	1.00151	1.00193	1.00229	1.00294	1.00351	1.00449	1.00548	1.00675	1.00816	1.00914	1.00998	1.01059	1.01106	1.01098	1.0112	1.01118	1.01139	1.01162	1.0113	1.0113	1.0114	1.01181	1.01181	1.01196	1.01213	1.01217	1.01226	1.01274	1.01262	1.01309	1.01309	1.01368	1.01381	1.01371	1.01389	1.01377
	454.582	1.00021	0.999965	0.999936	0.99998	0.999848	0.99985	0.999839	0.999641	0.999438	0.999624	1.00046	1.00112	1.00179	1.00225	1.00267	1.00328	1.00377	1.00484	1.00573	1.00728	1.00856	1.00955	1.0105	1.01102	1.0115	1.01141	1.01159	1.01158	1.01174	1.01206	1.01174	1.01179	1.01183	1.01241	1.01226	1.01248	1.01277	1.01278	1.01283	1.01335	1.01318	1.01377	1.01384	1.01431	1.01447	1.01431	1.01467	1.01445
	454.821	1.00024	0.999936	0.999907	0.999839	0.999653	0.999582	0.999493	0.999291	0.999144	0.999758	1.00134	1.00167	1.00237	1.00288	1.00339	1.00407	1.0046	1.00555	1.00659	1.00842	1.00949	1.01064	1.01168	1.01221	1.01252	1.01259	1.01256	1.01273	1.01275	1.01315	1.0128	1.01279	1.01285	1.01364	1.01333	1.01373	1.01408	1.01409	1.01407	1.01466	1.01456	1.01504	1.01521	1.01567	1.0158	1.01579	1.01623	1.01598
	455.06	1.00038	0.999951	0.999837	0.999706	0.999488	0.999425	0.999267	0.999005	0.998924	0.999798	1.00197	1.00208	1.00281	1.00342	1.00399	1.00478	1.00544	1.00617	1.0074	1.00925	1.01032	1.01158	1.01261	1.01313	1.0134	1.0136	1.01331	1.0136	1.01358	1.01393	1.01351	1.01349	1.01355	1.01446	1.01427	1.01471	1.01503	1.01516	1.01498	1.01565	1.01568	1.01591	1.01613	1.01665	1.01676	1.01697	1.01734	1.01715
	455.299	1.00032	0.999925	0.999738	0.999561	0.999418	0.999353	0.999127	0.998862	0.998821	0.999745	1.00198	1.00205	1.00272	1.00351	1.00405	1.00483	1.00556	1.00625	1.00747	1.00924	1.0104	1.01162	1.01256	1.01305	1.01342	1.01363	1.01329	1.01358	1.01357	1.0139	1.0134	1.01349	1.01353	1.01439	1.01438	1.01467	1.01503	1.01531	1.01509	1.01574	1.01584	1.01592	1.01617	1.01659	1.01679	1.0171	1.01744	1.01726
	455.538	1.00016	0.999843	0.999624	0.999397	0.999227	0.999098	0.998789	0.998562	0.998593	0.999671	1.00209	1.00213	1.00271	1.00366	1.00418	1.00494	1.00566	1.00652	1.00769	1.00948	1.01073	1.01183	1.01265	1.01316	1.01356	1.01385	1.01353	1.01393	1.01375	1.01421	1.01368	1.0138	1.01384	1.01465	1.01462	1.01474	1.01537	1.01573	1.01569	1.01621	1.01624	1.01634	1.01662	1.01689	1.01715	1.01748	1.0179	1.01775
	455.777	1.00016	0.999795	0.99958	0.999392	0.999058	0.998971	0.998652	0.998373	0.998496	0.999597	1.00213	1.00233	1.00276	1.00375	1.00422	1.0051	1.00564	1.0067	1.00797	1.00963	1.01103	1.01207	1.01267	1.01331	1.0137	1.01412	1.01374	1.01432	1.01383	1.01447	1.01393	1.01402	1.014	1.01482	1.01472	1.01473	1.01556	1.01594	1.01613	1.01653	1.01644	1.01662	1.01688	1.0172	1.01738	1.01769	1.01814	1.01811
	456.016	1.00025	0.999861	0.999699	0.999608	0.999283	0.999334	0.999134	0.998795	0.998888	0.999632	1.00162	1.00219	1.00239	1.00334	1.0037	1.00456	1.00494	1.00601	1.00731	1.00879	1.01023	1.0112	1.01171	1.01245	1.0128	1.01319	1.01287	1.0134	1.01298	1.01363	1.013	1.01313	1.01309	1.0138	1.0138	1.01377	1.01441	1.01473	1.01505	1.01546	1.01534	1.01554	1.01579	1.01622	1.01631	1.01659	1.01692	1.01695
	456.256	1.00028	0.999967	0.999871	0.999798	0.999671	0.999749	0.999668	0.999378	0.999354	0.999761	1.00107	1.00186	1.00202	1.00289	1.00312	1.00385	1.00427	1.00524	1.00638	1.00786	1.00919	1.01003	1.01065	1.01137	1.01165	1.01187	1.0118	1.01214	1.01208	1.01262	1.01194	1.01205	1.01217	1.01266	1.01277	1.01275	1.01315	1.01338	1.01371	1.01423	1.01413	1.01431	1.01461	1.01497	1.01502	1.01533	1.01551	1.01551
	456.495	1.00028	1.00004	0.999988	0.999891	0.999925	1.00001	0.999964	0.999737	0.999644	0.999871	1.00075	1.00156	1.00188	1.00262	1.00272	1.00347	1.00395	1.00485	1.00585	1.00731	1.00857	1.00928	1.01008	1.01066	1.01095	1.01101	1.01117	1.01138	1.01164	1.01209	1.01147	1.0115	1.01175	1.01215	1.01223	1.01222	1.01259	1.0127	1.01297	1.01356	1.01351	1.01372	1.01404	1.01426	1.01425	1.01459	1.01475	1.0147
	456.734	1.00032	1.00007	1.00001	0.999935	0.999983	1.00011	1.00009	0.999831	0.999812	0.999924	1.00072	1.00142	1.00191	1.00258	1.00256	1.0034	1.00384	1.00475	1.00582	1.00721	1.00841	1.00905	1.00998	1.01041	1.01082	1.01082	1.01105	1.01122	1.0116	1.01202	1.01147	1.01154	1.01168	1.0122	1.01219	1.01216	1.01263	1.01261	1.01287	1.01338	1.01344	1.01368	1.01398	1.01417	1.01413	1.0145	1.01471	1.01462
	456.973	1.00031	0.99997	0.999891	0.999858	0.99982	0.99991	0.999906	0.999579	0.999732	0.999866	1.00107	1.00154	1.00221	1.00283	1.00279	1.00369	1.0041	1.00508	1.00632	1.00777	1.00886	1.00949	1.01044	1.01092	1.01137	1.01146	1.01152	1.01175	1.01208	1.0125	1.01194	1.01212	1.01211	1.01279	1.01276	1.01274	1.01329	1.0133	1.01355	1.01391	1.01404	1.01431	1.01454	1.01484	1.01491	1.01536	1.01557	1.01541
	457.212	1.00024	0.999796	0.999664	0.999635	0.999493	0.999432	0.999364	0.999027	0.999327	0.999739	1.00171	1.00188	1.00277	1.00334	1.00339	1.0044	1.00482	1.00586	1.00725	1.00883	1.00995	1.01053	1.01146	1.01217	1.01249	1.01277	1.01252	1.01283	1.01314	1.01344	1.01287	1.01309	1.01308	1.01376	1.01388	1.0139	1.0145	1.01469	1.0148	1.01519	1.0152	1.0156	1.01579	1.01617	1.01636	1.01692	1.01711	1.01687
	457.451	1.00019	0.999733	0.999535	0.999477	0.999299	0.999137	0.998968	0.998624	0.999006	0.999726	1.00217	1.00218	1.00309	1.00371	1.00386	1.00495	1.0054	1.00642	1.00783	1.00946	1.01073	1.01122	1.01219	1.01302	1.01327	1.01362	1.01331	1.01354	1.01389	1.01407	1.01355	1.01364	1.01384	1.01435	1.01458	1.01465	1.01524	1.01565	1.01559	1.01615	1.01598	1.01658	1.01672	1.01704	1.0172	1.01788	1.01798	1.01778
	457.69	1.00014	0.999828	0.999637	0.999576	0.999462	0.999307	0.999191	0.99881	0.999182	0.99981	1.00187	1.0021	1.00272	1.00345	1.00362	1.00454	1.00505	1.00606	1.00737	1.00886	1.01011	1.01065	1.01166	1.0124	1.01268	1.01296	1.01286	1.01294	1.01324	1.01351	1.01307	1.01299	1.01342	1.01378	1.01385	1.01394	1.01443	1.01499	1.01486	1.0155	1.01534	1.01602	1.016	1.01635	1.01635	1.01704	1.01703	1.01704
	457.929	1.0001	0.999935	0.999804	0.999786	0.999734	0.999634	0.999652	0.999298	0.999543	0.999858	1.00117	1.00183	1.00211	1.00287	1.00302	1.00369	1.00426	1.0053	1.00656	1.00776	1.00886	1.00963	1.01053	1.01113	1.01141	1.01161	1.01169	1.01177	1.01197	1.01233	1.01199	1.01189	1.01237	1.01271	1.01254	1.01262	1.01301	1.01353	1.01345	1.01408	1.01404	1.0146	1.01446	1.01494	1.01492	1.01542	1.01542	1.01551
	458.169	1.00016	0.999996	0.999916	0.999948	0.999892	0.999896	0.999937	0.999728	0.999817	0.999897	1.00075	1.00171	1.00184	1.00254	1.00268	1.00324	1.0038	1.00484	1.0061	1.0071	1.00813	1.00904	1.00979	1.01021	1.01049	1.01067	1.01082	1.01099	1.01112	1.01147	1.01118	1.01119	1.01155	1.01197	1.01176	1.01179	1.01218	1.01255	1.01256	1.0132	1.01318	1.01364	1.01347	1.01397	1.01408	1.01437	1.01448	1.01445
	458.408	1.00027	1.00004	0.999992	1.00005	0.999969	1.00008	1.00006	1	1.00002	0.999981	1.00075	1.00183	1.002	1.00261	1.00272	1.00332	1.00384	1.00476	1.00601	1.00697	1.00802	1.0089	1.00959	1.00981	1.01018	1.01038	1.01053	1.01078	1.01085	1.01122	1.01088	1.01103	1.01121	1.01177	1.01166	1.01166	1.01209	1.0124	1.01243	1.01306	1.01302	1.0135	1.01339	1.01374	1.01398	1.0142	1.01436	1.01417
	458.647	1.00027	1.00007	1.00003	1.00004	0.999971	1.00009	1.00005	0.999986	1.00004	1.00002	1.00101	1.00199	1.00232	1.00286	1.00297	1.00355	1.0041	1.00489	1.00612	1.00711	1.00821	1.00907	1.00971	1.00989	1.01035	1.01056	1.01066	1.011	1.01096	1.01142	1.01105	1.01122	1.01131	1.01198	1.01196	1.01195	1.01239	1.01277	1.0128	1.01342	1.01342	1.01382	1.01385	1.0141	1.01438	1.0146	1.01477	1.01446
	458.886	1.00015	1.00006	1	0.999897	0.999851	0.999915	0.999849	0.999676	0.99976	0.999887	1.00118	1.00193	1.00242	1.00289	1.00312	1.00362	1.00422	1.00505	1.00623	1.00729	1.00845	1.00926	1.00982	1.01018	1.01061	1.01086	1.01089	1.01128	1.01118	1.01173	1.0114	1.01147	1.01158	1.01222	1.01228	1.01225	1.0127	1.01315	1.01317	1.01383	1.01387	1.01416	1.01433	1.01457	1.01482	1.01502	1.01521	1.01486
	459.125	1.00006	1.00004	0.999987	0.999785	0.999762	0.999826	0.999711	0.999493	0.99955	0.999707	1.00099	1.00169	1.00226	1.00265	1.00299	1.00344	1.00408	1.00501	1.00604	1.00722	1.00846	1.00904	1.0096	1.01013	1.01044	1.01075	1.01074	1.01113	1.01112	1.0117	1.01134	1.01146	1.0116	1.01214	1.01221	1.01214	1.01262	1.01304	1.01305	1.01376	1.01383	1.01411	1.01432	1.01453	1.01474	1.01479	1.01513	1.01475
	459.364	1.00016	1.00005	1	0.999819	0.999803	0.999918	0.999772	0.999603	0.999641	0.999758	1.00085	1.00161	1.00215	1.00252	1.00293	1.0033	1.00398	1.00492	1.00586	1.0071	1.0083	1.00867	1.00931	1.00987	1.01015	1.01043	1.01047	1.01081	1.01092	1.01149	1.01109	1.01134	1.01155	1.01203	1.01201	1.01193	1.01249	1.0128	1.01282	1.01352	1.01364	1.01391	1.01412	1.01433	1.01446	1.01442	1.01488	1.01451
	459.603	1.00036	1.00004	0.999954	0.999819	0.999769	0.999903	0.999711	0.999608	0.999704	0.999962	1.00122	1.00188	1.00232	1.00275	1.00327	1.00356	1.00422	1.00523	1.00628	1.00745	1.00855	1.00888	1.00954	1.0102	1.01049	1.01067	1.01086	1.0111	1.01128	1.01179	1.01142	1.01171	1.01202	1.01241	1.01237	1.01237	1.01299	1.01322	1.01339	1.01393	1.0141	1.01433	1.0146	1.0149	1.01488	1.01496	1.01536	1.0151
	459.842	1.0005	0.999985	0.999831	0.999681	0.999591	0.999639	0.999415	0.999311	0.999531	1.00013	1.00196	1.0024	1.00278	1.00326	1.00394	1.0043	1.00494	1.00607	1.00726	1.00839	1.00947	1.00989	1.01052	1.01133	1.01157	1.01175	1.01197	1.01219	1.01237	1.01277	1.01246	1.01272	1.01308	1.01336	1.01343	1.01357	1.01413	1.01444	1.01479	1.01515	1.01532	1.01558	1.0159	1.01632	1.01617	1.01644	1.01675	1.01657
	460.082	1.00058	0.999979	0.999778	0.999565	0.999497	0.999398	0.999225	0.999038	0.999378	1.00024	1.00264	1.00295	1.0033	1.00381	1.0046	1.00519	1.00582	1.007	1.00822	1.00937	1.01047	1.01105	1.01171	1.01248	1.01267	1.01292	1.01301	1.01339	1.01347	1.01376	1.01345	1.01366	1.01408	1.01432	1.01455	1.01473	1.01519	1.01567	1.01602	1.01642	1.01654	1.01686	1.01712	1.01762	1.01751	1.01784	1.01817	1.01794
	460.321	1.00059	1.00002	0.999843	0.99964	0.999611	0.999515	0.999424	0.999196	0.999533	1.00027	1.00257	1.00299	1.00328	1.00379	1.00461	1.00528	1.00584	1.00708	1.00818	1.00928	1.01028	1.01094	1.01171	1.01222	1.01254	1.01269	1.01275	1.01326	1.0133	1.01354	1.01321	1.01335	1.01382	1.01405	1.01441	1.01455	1.01498	1.01551	1.01572	1.0164	1.01637	1.01672	1.0169	1.01734	1.01739	1.01761	1.01792	1.01772
	460.56	1.00041	1.00002	0.999894	0.999796	0.999775	0.99982	0.999752	0.99958	0.999821	1.00017	1.00185	1.00252	1.00271	1.00319	1.00396	1.00444	1.00498	1.00613	1.00711	1.0081	1.00894	1.00957	1.01045	1.01081	1.01126	1.01126	1.0114	1.0119	1.01202	1.01229	1.01188	1.01207	1.01245	1.01272	1.01313	1.01328	1.01366	1.01412	1.01426	1.0151	1.01495	1.01534	1.01547	1.0158	1.01588	1.01604	1.01619	1.01619
	460.799	1.00024	1	0.999899	0.999882	0.999885	0.999987	0.999939	0.999816	0.999971	1.00009	1.00134	1.00217	1.00234	1.00278	1.00341	1.00378	1.00431	1.00524	1.00622	1.00707	1.00794	1.00854	1.00944	1.00986	1.0103	1.0103	1.01044	1.01093	1.01108	1.01145	1.0109	1.01125	1.01146	1.01186	1.01221	1.01237	1.01272	1.01311	1.01331	1.01404	1.01382	1.01431	1.01447	1.01473	1.01473	1.01494	1.01494	1.01507
	461.038	1.0003	1.00002	0.999926	0.999898	0.999924	0.999994	0.999983	0.999856	0.999951	1.00011	1.00129	1.00211	1.00233	1.00281	1.00323	1.00369	1.00423	1.00508	1.00606	1.00685	1.00783	1.00843	1.00921	1.00978	1.01014	1.01021	1.01036	1.0108	1.01098	1.01142	1.01072	1.01119	1.01129	1.01184	1.01206	1.01221	1.0126	1.01297	1.01326	1.01385	1.0135	1.01412	1.01434	1.01466	1.01453	1.01485	1.01482	1.01489
	461.277	1.00039	1.00005	0.999968	0.999872	0.999873	0.99994	0.999887	0.999755	0.999798	1.00013	1.00147	1.00222	1.00248	1.00306	1.0034	1.0039	1.00446	1.0054	1.00632	1.00724	1.00817	1.00875	1.00944	1.01005	1.01034	1.01044	1.0107	1.01096	1.01129	1.01167	1.01097	1.01143	1.01152	1.01214	1.0123	1.01242	1.01291	1.01323	1.01359	1.01417	1.01376	1.01431	1.01461	1.01507	1.01485	1.01526	1.01526	1.01524
	461.516	1.00033	1.00004	1	0.999825	0.999806	0.999864	0.99975	0.999658	0.999648	1.00017	1.00172	1.00243	1.00271	1.0033	1.00375	1.00407	1.00471	1.00568	1.00651	1.00759	1.00842	1.00893	1.00964	1.01022	1.0105	1.0106	1.0109	1.01102	1.01151	1.0118	1.01131	1.01161	1.01178	1.01236	1.01253	1.01266	1.01325	1.01347	1.01389	1.01451	1.01423	1.01449	1.01492	1.01534	1.0152	1.01563	1.01566	1.01563
	461.755	1.00023	1.00004	1.00003	0.999793	0.999799	0.999793	0.999749	0.999702	0.999672	1.00025	1.00195	1.00262	1.00289	1.00341	1.00393	1.00406	1.00479	1.00571	1.00646	1.00753	1.00834	1.00883	1.00961	1.01018	1.01051	1.01067	1.01085	1.011	1.01145	1.01176	1.01156	1.01163	1.01188	1.01244	1.01256	1.0128	1.01347	1.01358	1.01402	1.01467	1.01457	1.01462	1.01511	1.01533	1.0153	1.01571	1.01581	1.0158
	461.995	1.0002	1.00007	1.00003	0.999827	0.999831	0.999816	0.99988	0.999823	0.999816	1.00034	1.00195	1.00262	1.00287	1.00333	1.0038	1.00397	1.00469	1.00555	1.00628	1.00728	1.00812	1.00864	1.00941	1.00996	1.01045	1.01067	1.01071	1.01103	1.01123	1.01157	1.01155	1.01154	1.01178	1.01239	1.01243	1.01275	1.01338	1.01348	1.01387	1.01459	1.01452	1.0146	1.01492	1.0151	1.01507	1.0155	1.01566	1.01562
	462.234	1.0002	1.00009	0.999987	0.999896	0.999854	0.999885	0.999977	0.999881	0.999898	1.00037	1.00175	1.00252	1.00281	1.00323	1.00366	1.00403	1.00463	1.00544	1.00627	1.00718	1.00805	1.00861	1.00935	1.00979	1.01046	1.01063	1.01063	1.01114	1.01111	1.01149	1.01141	1.01154	1.01175	1.01238	1.01242	1.01269	1.01313	1.01332	1.01364	1.01441	1.01431	1.01443	1.01456	1.01487	1.01486	1.01523	1.01545	1.01538
	462.473	1.00022	1.00006	0.999893	0.999867	0.999769	0.999784	0.999844	0.999743	0.99979	1.00043	1.00189	1.0027	1.0031	1.00345	1.00392	1.00444	1.00503	1.00581	1.00673	1.00761	1.00849	1.00912	1.00982	1.01023	1.01086	1.01096	1.01103	1.01159	1.01153	1.01202	1.0118	1.01202	1.01229	1.01287	1.01293	1.01318	1.01344	1.01375	1.01403	1.01477	1.01464	1.01481	1.01496	1.01532	1.01539	1.0156	1.01597	1.01589
	462.712	1.00024	1.00001	0.999752	0.999715	0.999533	0.999499	0.999482	0.999418	0.999517	1.00056	1.00273	1.00324	1.00377	1.00404	1.00459	1.00516	1.00593	1.00665	1.0076	1.00854	1.00952	1.01016	1.01082	1.01134	1.01175	1.01189	1.01193	1.01252	1.01257	1.01318	1.01285	1.01299	1.01332	1.01396	1.01396	1.01427	1.01458	1.01505	1.01529	1.01592	1.01577	1.01605	1.01634	1.01667	1.01686	1.01699	1.01741	1.01741
	462.951	1.00024	0.999962	0.999653	0.999581	0.999312	0.999263	0.999128	0.999135	0.999296	1.00067	1.00369	1.00367	1.00425	1.00456	1.00509	1.00577	1.00662	1.00734	1.00832	1.00926	1.01045	1.01097	1.01163	1.01229	1.01245	1.01277	1.01263	1.01332	1.01346	1.01415	1.01373	1.01375	1.01408	1.01488	1.01489	1.01513	1.01571	1.01637	1.01657	1.01709	1.01689	1.01728	1.01762	1.018	1.01824	1.01845	1.01875	1.01884
	463.19	1.00021	0.999926	0.99966	0.999546	0.999292	0.999202	0.998974	0.999046	0.999268	1.00055	1.00377	1.00358	1.00404	1.00462	1.00498	1.0058	1.00648	1.00735	1.00839	1.00922	1.01039	1.01081	1.01145	1.01226	1.0123	1.01272	1.01256	1.01328	1.01335	1.01405	1.01359	1.01366	1.01389	1.01479	1.01493	1.01502	1.01578	1.01653	1.01677	1.01722	1.01694	1.01736	1.01755	1.01806	1.01821	1.0185	1.0188	1.01878
	463.429	1.00009	0.999918	0.999719	0.999575	0.999436	0.999285	0.999089	0.999158	0.999396	1.00028	1.00292	1.00311	1.00339	1.00427	1.00447	1.00531	1.00572	1.00678	1.00779	1.00855	1.00938	1.00982	1.0105	1.01134	1.01147	1.01185	1.01184	1.01251	1.01239	1.01311	1.01264	1.0129	1.01295	1.01385	1.01406	1.01407	1.01484	1.01543	1.0158	1.01619	1.01597	1.01628	1.01636	1.01693	1.01688	1.01724	1.01756	1.01732
	463.669	0.999969	0.999935	0.999782	0.999639	0.999588	0.999446	0.999354	0.999401	0.999599	1.00022	1.00227	1.00281	1.00302	1.00394	1.00416	1.00495	1.00522	1.00631	1.00715	1.00794	1.00847	1.00897	1.00983	1.01046	1.01081	1.0112	1.01124	1.01191	1.01177	1.01243	1.01195	1.01236	1.01225	1.01313	1.01338	1.01325	1.01407	1.0145	1.01487	1.01519	1.01516	1.01548	1.01549	1.01606	1.01588	1.01632	1.01654	1.01618
	463.908	1.00005	0.999944	0.99981	0.999659	0.999601	0.99949	0.999458	0.999505	0.999677	1.00047	1.00265	1.003	1.00335	1.00413	1.00457	1.00529	1.00565	1.0066	1.00741	1.00825	1.00873	1.00926	1.01032	1.01067	1.01114	1.01173	1.01165	1.01233	1.01235	1.01285	1.01239	1.0128	1.01269	1.01357	1.01381	1.01356	1.01455	1.01504	1.01526	1.01562	1.01567	1.01615	1.01608	1.01665	1.01646	1.01691	1.0171	1.01677
	464.147	1.00023	0.999903	0.999736	0.999564	0.999427	0.999287	0.999283	0.999293	0.999476	1.00071	1.00367	1.0035	1.00415	1.00477	1.00552	1.0062	1.00678	1.00759	1.00852	1.00946	1.01011	1.01062	1.01175	1.01195	1.01234	1.01314	1.01298	1.01358	1.01379	1.01421	1.01372	1.01396	1.01403	1.01488	1.01509	1.01489	1.01598	1.01668	1.01689	1.01733	1.01729	1.01788	1.01771	1.01824	1.0182	1.01856	1.01887	1.01864
	464.386	1.00033	0.999874	0.999625	0.999475	0.999259	0.999104	0.99913	0.999038	0.999256	1.00058	1.00395	1.00371	1.00449	1.00506	1.00592	1.00656	1.00729	1.00813	1.00906	1.01004	1.01082	1.01131	1.01232	1.01263	1.01287	1.01362	1.01364	1.01412	1.01446	1.01496	1.01445	1.01438	1.01476	1.01543	1.01567	1.01568	1.01663	1.01745	1.01778	1.01824	1.01805	1.01851	1.01834	1.0188	1.01897	1.01924	1.01964	1.01947
	464.625	1.00035	0.999884	0.999603	0.999467	0.999172	0.999089	0.999085	0.998872	0.999183	1.00029	1.00354	1.00373	1.00434	1.00502	1.00567	1.00633	1.00706	1.00797	1.00875	1.00958	1.01048	1.0109	1.01178	1.01236	1.01261	1.01315	1.01342	1.01383	1.01424	1.01479	1.01432	1.0141	1.01474	1.01519	1.01556	1.01568	1.01643	1.01721	1.01743	1.01792	1.01764	1.01796	1.01786	1.01839	1.01869	1.01896	1.01935	1.01915
	464.864	1.00034	0.999855	0.999608	0.999409	0.999009	0.998943	0.998892	0.998565	0.999	1.00017	1.00357	1.00412	1.00441	1.00536	1.00575	1.00657	1.00718	1.00815	1.00883	1.00948	1.01067	1.01097	1.01189	1.01256	1.01302	1.01338	1.01368	1.01411	1.01451	1.015	1.01457	1.01443	1.0151	1.01555	1.01603	1.0161	1.01681	1.0175	1.01746	1.0181	1.01776	1.01808	1.018	1.0187	1.01904	1.01939	1.01974	1.01958
	465.103	1.00032	0.999826	0.999638	0.999401	0.99896	0.998865	0.998805	0.998497	0.998939	1.00018	1.00363	1.00437	1.00444	1.00549	1.00581	1.00677	1.0073	1.00831	1.00896	1.00949	1.01081	1.01114	1.01212	1.01266	1.01338	1.01361	1.01379	1.01428	1.01459	1.01499	1.0146	1.01456	1.01503	1.0157	1.01613	1.01625	1.01689	1.01744	1.01736	1.01808	1.01778	1.01814	1.01806	1.01877	1.01911	1.01946	1.01977	1.01975
	465.342	1.00024	0.99984	0.999726	0.999567	0.999226	0.999203	0.999113	0.998954	0.999259	1.00021	1.00296	1.00379	1.00399	1.00476	1.00508	1.00596	1.00657	1.00758	1.00818	1.00864	1.00973	1.01014	1.01097	1.01147	1.01226	1.01241	1.01264	1.01309	1.01336	1.0137	1.01342	1.01337	1.01367	1.01452	1.01471	1.01507	1.01556	1.01596	1.01602	1.01667	1.01647	1.0168	1.01678	1.01732	1.01761	1.01778	1.01802	1.0181
	465.582	1.00013	0.999866	0.999777	0.99971	0.999508	0.999556	0.999441	0.999331	0.999586	1.00028	1.00227	1.0031	1.00354	1.00408	1.00434	1.00499	1.0057	1.00664	1.00723	1.00768	1.0085	1.00889	1.00954	1.01008	1.01088	1.01094	1.01138	1.01174	1.01201	1.01238	1.01225	1.01207	1.0125	1.01328	1.01326	1.01382	1.01423	1.01457	1.01472	1.01532	1.01508	1.01536	1.01544	1.01581	1.01609	1.0161	1.01627	1.01631
	465.821	1.00015	0.999925	0.999796	0.99976	0.99963	0.999648	0.999534	0.999383	0.999732	1.00037	1.00216	1.00294	1.00347	1.00399	1.00425	1.00471	1.00539	1.00627	1.00687	1.00739	1.00802	1.00843	1.00904	1.00952	1.0104	1.01044	1.01103	1.01135	1.01161	1.01207	1.01194	1.01176	1.0123	1.01295	1.01289	1.01347	1.01384	1.01423	1.01442	1.01505	1.01464	1.01493	1.01503	1.01533	1.01562	1.01568	1.01575	1.01583
	466.06	1.00029	0.999991	0.999853	0.99981	0.999699	0.999645	0.999531	0.999376	0.999783	1.00037	1.00224	1.00306	1.00351	1.00404	1.00449	1.00476	1.00542	1.00626	1.00685	1.00744	1.00795	1.00845	1.00909	1.00955	1.01038	1.01054	1.01112	1.01146	1.0117	1.01227	1.01201	1.01203	1.01237	1.01306	1.01303	1.01347	1.0138	1.01427	1.01446	1.01513	1.01464	1.01495	1.01497	1.01534	1.01551	1.01575	1.01577	1.01593
	466.299	1.00035	1.00001	0.999916	0.999889	0.999829	0.999754	0.999706	0.999556	0.999888	1.0003	1.00197	1.00294	1.00328	1.0038	1.00446	1.00458	1.00533	1.00603	1.00664	1.00716	1.00762	1.00811	1.00883	1.00935	1.00995	1.01027	1.01074	1.01114	1.01132	1.01198	1.01168	1.01194	1.01198	1.01275	1.01279	1.01299	1.0133	1.01378	1.01389	1.01455	1.01425	1.01454	1.01449	1.01497	1.01494	1.01524	1.0153	1.01548
	466.538	1.00032	1.00002	0.999915	0.999943	0.999941	0.999891	0.999956	0.999785	1.00003	1.00029	1.00166	1.00273	1.00303	1.00368	1.00429	1.00445	1.00514	1.00574	1.00638	1.0068	1.00724	1.00764	1.00839	1.00896	1.00939	1.00976	1.01019	1.01066	1.01078	1.01148	1.01126	1.01163	1.01155	1.01225	1.01245	1.01245	1.01281	1.01326	1.01324	1.01388	1.01386	1.01409	1.01405	1.01455	1.01444	1.01464	1.01477	1.01502
	466.777	1.00031	1.00002	0.999864	0.999945	0.999928	0.999917	1.00001	0.999839	1.00005	1.00033	1.00175	1.00278	1.00314	1.00393	1.00433	1.0047	1.00516	1.00582	1.00641	1.00676	1.00724	1.00762	1.00831	1.00893	1.00935	1.00969	1.01018	1.0107	1.01088	1.01154	1.01129	1.01166	1.0117	1.01224	1.01255	1.01255	1.01297	1.0134	1.0133	1.01393	1.01402	1.0142	1.01419	1.01464	1.01458	1.01476	1.01491	1.01518
	467.016	1.00031	1.00001	0.999832	0.999912	0.999829	0.999873	0.999887	0.999748	0.99995	1.0004	1.00199	1.00304	1.00343	1.00415	1.00446	1.00501	1.00539	1.00605	1.00662	1.00674	1.00735	1.00783	1.00847	1.00915	1.00965	1.01	1.01058	1.01104	1.01145	1.01193	1.01165	1.0119	1.01213	1.0126	1.01287	1.01297	1.01346	1.0138	1.01376	1.0143	1.01432	1.0145	1.01453	1.01499	1.01493	1.0153	1.0154	1.01555
	467.255	1.00031	0.999974	0.999836	0.999853	0.999747	0.999803	0.999742	0.99963	0.999848	1.00043	1.00212	1.00331	1.00366	1.00416	1.00449	1.00515	1.00563	1.00617	1.00686	1.0067	1.00743	1.00796	1.00865	1.00941	1.00995	1.01035	1.01097	1.01132	1.01188	1.01216	1.01201	1.01208	1.01245	1.01297	1.01313	1.01327	1.01384	1.01408	1.01411	1.01452	1.01443	1.01465	1.01476	1.01524	1.0152	1.0157	1.01577	1.01579
	467.495	1.00032	0.99996	0.999873	0.999837	0.999792	0.999794	0.999744	0.999667	0.999923	1.00047	1.00205	1.0034	1.00373	1.00406	1.00439	1.0051	1.00563	1.00617	1.00688	1.00669	1.00736	1.00777	1.00857	1.00936	1.00993	1.01031	1.01089	1.01121	1.01173	1.01197	1.012	1.01202	1.01241	1.01292	1.01302	1.01322	1.01381	1.01399	1.01402	1.01439	1.01419	1.01447	1.01467	1.0151	1.01511	1.01553	1.01566	1.01561
	467.734	1.00029	0.999998	0.999963	0.999928	0.999969	0.999945	1.00001	0.999958	1.00024	1.00063	1.00184	1.00325	1.00357	1.00389	1.0042	1.00493	1.00525	1.00603	1.00645	1.00641	1.00693	1.00721	1.00804	1.00876	1.00941	1.00974	1.01027	1.01065	1.01108	1.0115	1.01158	1.01162	1.01202	1.01238	1.01252	1.01277	1.01326	1.01341	1.01346	1.01382	1.01361	1.01397	1.01417	1.01456	1.01456	1.01481	1.01503	1.01496
	467.973	1.00025	1.00003	1.00007	1.00001	1.00012	1.0001	1.00031	1.00022	1.00051	1.00078	1.00173	1.00314	1.00339	1.00377	1.00407	1.00481	1.00491	1.00586	1.00602	1.00607	1.00655	1.00682	1.00758	1.00823	1.009	1.00929	1.00978	1.01026	1.01068	1.01127	1.01132	1.01134	1.01176	1.01199	1.01221	1.01252	1.01282	1.01299	1.01305	1.01346	1.01326	1.01371	1.01385	1.01422	1.0142	1.01431	1.01459	1.01456
	468.212	1.0002	1	1.0001	0.99998	1.00011	1.00008	1.00035	1.00018	1.00049	1.00077	1.00176	1.00319	1.0034	1.00381	1.0041	1.00481	1.00502	1.00579	1.00601	1.00613	1.00663	1.007	1.0077	1.00832	1.0091	1.00942	1.0099	1.01046	1.01089	1.01151	1.01148	1.01152	1.01194	1.01214	1.01235	1.01273	1.01291	1.01319	1.01317	1.01372	1.01347	1.01394	1.0141	1.0144	1.01441	1.01446	1.01471	1.01478
	468.451	1.00018	0.999929	1.00001	0.999884	0.999986	0.999902	1.00015	0.999975	1.00026	1.00067	1.00186	1.0033	1.00357	1.00399	1.00437	1.00503	1.00553	1.00596	1.00634	1.00659	1.00706	1.00756	1.00826	1.00885	1.00955	1.00994	1.01035	1.01096	1.01139	1.01192	1.0118	1.01197	1.01234	1.01256	1.01274	1.0131	1.01334	1.01371	1.01362	1.01427	1.01396	1.01438	1.01465	1.01487	1.01489	1.01499	1.01515	1.01528
	468.69	1.00024	0.999908	0.999899	0.999848	0.999944	0.999862	1.00006	0.999923	1.00014	1.00067	1.0019	1.00333	1.0037	1.00417	1.00463	1.0053	1.00589	1.00624	1.00658	1.00683	1.00732	1.00783	1.00855	1.00911	1.00973	1.01015	1.01049	1.01109	1.01151	1.01192	1.0118	1.0121	1.01243	1.01272	1.01287	1.01309	1.01344	1.01383	1.01376	1.01436	1.01409	1.01446	1.01479	1.01501	1.01497	1.01512	1.0153	1.0154
	468.929	1.00031	0.999977	0.999867	0.999877	0.999991	1.00001	1.00016	1.00006	1.00022	1.00076	1.00181	1.00329	1.00368	1.00423	1.00462	1.0053	1.00578	1.00633	1.00645	1.00654	1.00713	1.0075	1.00824	1.00878	1.00936	1.00978	1.0102	1.01075	1.01118	1.0116	1.0115	1.0118	1.01208	1.01253	1.01265	1.01274	1.01308	1.0134	1.01336	1.01389	1.01378	1.01408	1.01439	1.01462	1.0146	1.01473	1.01502	1.01506
	469.168	1.00028	1.00002	0.999887	0.999889	0.999948	1.00008	1.00021	1.00013	1.00025	1.0008	1.00176	1.00326	1.0035	1.0042	1.00447	1.00515	1.00553	1.00625	1.00618	1.00619	1.00678	1.00709	1.0078	1.00838	1.00889	1.00937	1.00996	1.01042	1.01088	1.01145	1.01127	1.01147	1.01181	1.01228	1.01249	1.01248	1.01276	1.01304	1.01296	1.01348	1.01355	1.01371	1.01398	1.01423	1.01429	1.01444	1.01472	1.01476
	469.408	1.00016	0.999963	0.999902	0.999893	0.999852	1.00004	1.00015	1.0001	1.00017	1.00068	1.00167	1.00314	1.00321	1.00398	1.00418	1.00491	1.00527	1.00601	1.00592	1.00589	1.00636	1.00676	1.00738	1.00802	1.00848	1.00898	1.00973	1.0101	1.01053	1.01125	1.011	1.01113	1.01163	1.01194	1.0123	1.0122	1.01242	1.01272	1.01265	1.01317	1.01325	1.01334	1.01364	1.01391	1.01399	1.01419	1.01437	1.01444
	469.647	1.00006	0.999915	0.999904	0.999922	0.999843	1.00006	1.00013	1.00012	1.00009	1.0005	1.00148	1.00299	1.00297	1.00368	1.00389	1.00466	1.00501	1.00568	1.00571	1.00559	1.00588	1.00638	1.00698	1.00757	1.00811	1.00856	1.00934	1.00969	1.01006	1.01083	1.01061	1.01075	1.01135	1.01154	1.01191	1.01182	1.01197	1.01233	1.0123	1.0128	1.01277	1.0129	1.0133	1.01358	1.0136	1.01377	1.01396	1.014
	469.886	1.00007	0.999924	0.999919	0.999958	0.999906	1.00016	1.00019	1.00024	1.00013	1.00048	1.0014	1.00301	1.00302	1.00363	1.00389	1.00459	1.00495	1.00551	1.00563	1.00545	1.00564	1.00613	1.00683	1.00731	1.00795	1.00843	1.00909	1.00948	1.00986	1.01057	1.01045	1.01064	1.01114	1.01139	1.01165	1.01163	1.01179	1.01218	1.0121	1.01256	1.01255	1.01269	1.01316	1.01342	1.0134	1.01352	1.01383	1.01381
	470.125	1.00016	0.999941	0.99995	0.999991	0.999972	1.00024	1.0003	1.00035	1.00027	1.00064	1.00149	1.00316	1.00332	1.00381	1.00409	1.00465	1.00511	1.00555	1.0057	1.00548	1.00573	1.00612	1.00698	1.00742	1.00803	1.00868	1.00912	1.00957	1.01001	1.01065	1.01063	1.01086	1.01118	1.01159	1.01172	1.0118	1.01198	1.01234	1.01222	1.01263	1.01273	1.01292	1.0133	1.01351	1.01353	1.01366	1.01409	1.01401
	470.364	1.00032	0.999943	0.999956	0.999995	0.999991	1.00015	1.0003	1.00027	1.00035	1.0008	1.00177	1.00336	1.0037	1.00408	1.00438	1.00491	1.00551	1.00589	1.00603	1.00574	1.00618	1.00648	1.00743	1.00792	1.00847	1.00921	1.00944	1.01002	1.01047	1.01109	1.01112	1.01137	1.01161	1.01215	1.01224	1.01238	1.0125	1.01281	1.01281	1.01319	1.01332	1.01364	1.01381	1.01404	1.01417	1.01435	1.01474	1.01471
	470.603	1.00041	0.999971	0.99992	0.99994	0.999949	0.999931	1.00012	1.00003	1.00025	1.00085	1.00225	1.00365	1.00407	1.00445	1.00478	1.00548	1.00616	1.00649	1.0066	1.00629	1.00687	1.0072	1.00806	1.00863	1.00926	1.00985	1.01002	1.01077	1.01116	1.01183	1.01184	1.01208	1.01232	1.01293	1.01306	1.01319	1.01328	1.01358	1.01372	1.01409	1.01416	1.0146	1.01471	1.01493	1.01515	1.01538	1.01563	1.01578
	470.842	1.00038	1	0.999872	0.999867	0.999877	0.999749	0.999867	0.999862	1.00011	1.00085	1.00268	1.00394	1.00429	1.00483	1.00525	1.00608	1.00674	1.00703	1.0071	1.0069	1.0074	1.00787	1.00854	1.00915	1.00996	1.01033	1.0106	1.01149	1.01179	1.01251	1.01247	1.01268	1.01289	1.01361	1.01371	1.01386	1.014	1.01427	1.01442	1.01479	1.01487	1.01529	1.0156	1.01568	1.01594	1.01623	1.01634	1.01666
	471.081	1.00033	0.999979	0.999819	0.999769	0.999747	0.999603	0.999566	0.999679	0.999912	1.00088	1.00302	1.0042	1.00454	1.00528	1.00582	1.00661	1.0072	1.00757	1.00765	1.00752	1.00791	1.00848	1.00907	1.00966	1.01058	1.01089	1.01131	1.01217	1.01246	1.01319	1.01308	1.01326	1.01347	1.01432	1.01434	1.01451	1.01479	1.01504	1.01504	1.0155	1.01559	1.01594	1.01647	1.01643	1.01668	1.01703	1.0171	1.01744
	471.321	1.00034	0.999915	0.999772	0.999671	0.999608	0.999464	0.999304	0.99941	0.999755	1.00089	1.00321	1.00429	1.00479	1.0057	1.00632	1.00702	1.00754	1.00809	1.00818	1.00804	1.00843	1.00902	1.00962	1.01019	1.01104	1.01148	1.012	1.01271	1.01304	1.01374	1.01354	1.01371	1.014	1.01485	1.01487	1.01502	1.01546	1.01569	1.01555	1.01621	1.01619	1.01651	1.01709	1.01715	1.0173	1.01768	1.01776	1.01805
	471.56	1.00037	0.999898	0.999775	0.999689	0.999612	0.999505	0.999393	0.999419	0.999896	1.00087	1.00303	1.00404	1.00471	1.00562	1.00626	1.00692	1.0074	1.00791	1.00795	1.00787	1.00823	1.00883	1.00942	1.01005	1.01068	1.01129	1.01184	1.01249	1.01281	1.0135	1.01325	1.01352	1.01376	1.01448	1.01452	1.01472	1.01522	1.01536	1.01524	1.01598	1.01585	1.01622	1.01669	1.017	1.01696	1.01743	1.01752	1.01777
	471.799	1.00036	0.999908	0.999777	0.99972	0.999624	0.99958	0.999544	0.999538	1.00005	1.00082	1.00279	1.00383	1.00457	1.00529	1.00599	1.00668	1.00723	1.00747	1.00746	1.00754	1.00775	1.00837	1.00896	1.00969	1.01011	1.0109	1.01134	1.01207	1.01233	1.01301	1.01286	1.01316	1.01333	1.01394	1.01404	1.01434	1.01477	1.01485	1.01476	1.01542	1.01533	1.01574	1.01613	1.0165	1.01642	1.01704	1.01716	1.01735
	472.038	1.00031	0.999884	0.999786	0.999714	0.999602	0.99962	0.999603	0.999558	1.00005	1.00074	1.00258	1.00379	1.00456	1.00505	1.00579	1.00655	1.00717	1.00719	1.00718	1.0073	1.00737	1.00797	1.00861	1.00935	1.00985	1.01066	1.011	1.01172	1.01202	1.01266	1.01262	1.01293	1.01304	1.01362	1.01381	1.01411	1.0144	1.01459	1.01449	1.01509	1.01504	1.01545	1.01579	1.01601	1.01608	1.01671	1.01696	1.01704
	472.277	1.00023	0.999887	0.999882	0.999815	0.999768	0.999832	0.999899	0.999804	1.00023	1.00076	1.00218	1.00356	1.00434	1.00469	1.00534	1.00615	1.00669	1.00669	1.00668	1.00661	1.00666	1.00717	1.00787	1.0085	1.0093	1.00993	1.01036	1.01095	1.0114	1.012	1.012	1.01231	1.01241	1.01296	1.01315	1.01339	1.01343	1.01382	1.01376	1.01441	1.01435	1.01471	1.01496	1.01508	1.01529	1.01573	1.01615	1.01613
	472.516	1.00023	0.999948	0.999983	0.999963	1.00002	1.00008	1.00024	1.00014	1.00048	1.00088	1.00197	1.00338	1.00404	1.00437	1.00492	1.00573	1.00616	1.00631	1.00628	1.00605	1.00616	1.00659	1.00732	1.00783	1.00879	1.00926	1.00982	1.01035	1.01091	1.01151	1.01154	1.01175	1.01196	1.01245	1.01259	1.01279	1.01265	1.01311	1.01314	1.01386	1.01375	1.01404	1.01428	1.01446	1.0147	1.01498	1.01541	1.01539
	472.755	1.00031	0.999988	0.999997	0.999991	1.00007	1.00012	1.00024	1.00015	1.00044	1.001	1.00236	1.00369	1.00411	1.00454	1.00508	1.00592	1.00634	1.00666	1.00657	1.00634	1.0065	1.00691	1.00766	1.00821	1.00904	1.00953	1.01009	1.01065	1.0112	1.01182	1.01192	1.01194	1.01235	1.01282	1.01293	1.01315	1.01309	1.01346	1.01356	1.01427	1.01407	1.01434	1.01466	1.01493	1.01525	1.01543	1.01577	1.01578
	472.994	1.00033	0.999962	0.999937	0.999884	0.999884	0.999916	0.99987	0.999809	1.00012	1.00108	1.0031	1.00429	1.00464	1.0052	1.00581	1.00666	1.00717	1.00756	1.0074	1.0072	1.00741	1.00785	1.00862	1.00933	1.00998	1.01053	1.01099	1.01162	1.01212	1.01276	1.01285	1.01277	1.01329	1.01392	1.01397	1.01422	1.01447	1.01468	1.01474	1.01538	1.01513	1.01545	1.01584	1.01617	1.01657	1.01674	1.017	1.01704
	473.234	1.00017	0.999914	0.999848	0.999767	0.999684	0.999683	0.999551	0.99958	0.999933	1.00112	1.00354	1.00458	1.00509	1.00572	1.00644	1.00724	1.00779	1.0082	1.00795	1.0078	1.00816	1.00852	1.00933	1.01012	1.01075	1.01123	1.01169	1.01237	1.01278	1.01347	1.01342	1.01346	1.01388	1.01472	1.01475	1.01491	1.0154	1.01559	1.01557	1.01613	1.01593	1.0163	1.01669	1.01706	1.01746	1.01768	1.01794	1.01799
	473.473	1.00008	0.999891	0.999755	0.999679	0.999597	0.999575	0.999416	0.999549	0.99991	1.00117	1.00368	1.00455	1.0052	1.00595	1.00673	1.00757	1.00796	1.00843	1.00816	1.00818	1.00871	1.00889	1.00969	1.01048	1.01117	1.01161	1.01213	1.01283	1.01314	1.01389	1.01371	1.01386	1.01417	1.01501	1.01516	1.01515	1.01564	1.016	1.01608	1.01659	1.01641	1.0168	1.01714	1.01756	1.01789	1.0182	1.01848	1.0185
	473.712	1.00021	0.999901	0.999692	0.999604	0.999519	0.999522	0.999304	0.999452	0.999791	1.00119	1.00382	1.00462	1.00531	1.00626	1.007	1.00793	1.00825	1.00871	1.00852	1.00864	1.00925	1.00931	1.01004	1.01084	1.01158	1.01212	1.01258	1.01327	1.01355	1.01429	1.01404	1.01418	1.01449	1.01518	1.01551	1.01537	1.01591	1.01637	1.0166	1.01712	1.0169	1.01726	1.0175	1.01805	1.01825	1.01866	1.01898	1.01893
	473.951	1.00036	0.999954	0.999743	0.999683	0.999595	0.999677	0.999527	0.999562	0.999894	1.00117	1.00354	1.00452	1.0052	1.00617	1.00678	1.00774	1.00816	1.00847	1.00827	1.00829	1.00873	1.00893	1.00956	1.01034	1.01111	1.0117	1.01211	1.01282	1.01314	1.0138	1.01352	1.0137	1.01401	1.01457	1.01489	1.01472	1.01533	1.01577	1.01596	1.0165	1.01642	1.01665	1.01685	1.01744	1.01757	1.01797	1.01833	1.01823
	474.19	1.00035	1	0.999824	0.999827	0.999803	0.999944	0.999954	0.999839	1.00028	1.00121	1.00303	1.00417	1.00483	1.00569	1.00616	1.00712	1.00757	1.00766	1.00748	1.00734	1.00751	1.00799	1.00853	1.00928	1.01007	1.01051	1.01101	1.01177	1.01219	1.01279	1.01255	1.01278	1.01301	1.01356	1.0137	1.01354	1.01412	1.0146	1.01467	1.01523	1.0153	1.01542	1.01568	1.01618	1.01641	1.01672	1.01707	1.01701
	474.429	1.00024	0.999996	0.99983	0.999852	0.999922	1.00004	1.00012	0.999924	1.00048	1.00122	1.00275	1.00388	1.00452	1.00534	1.00573	1.0067	1.00714	1.00712	1.00699	1.00676	1.00687	1.00743	1.00798	1.00874	1.00946	1.0098	1.01035	1.01111	1.01163	1.01219	1.01209	1.01219	1.0124	1.01298	1.01305	1.01289	1.0134	1.01401	1.01403	1.0146	1.01466	1.01483	1.01516	1.01546	1.01588	1.01615	1.01645	1.01644
	474.668	1.00019	0.999991	0.999833	0.999841	0.999942	0.999997	1.0001	0.999944	1.00047	1.00115	1.00263	1.00374	1.00441	1.00516	1.00554	1.00652	1.00703	1.00699	1.00681	1.00654	1.00682	1.0072	1.00785	1.00857	1.00919	1.00962	1.01015	1.01084	1.01141	1.01202	1.01198	1.01196	1.01222	1.01278	1.01287	1.01277	1.01318	1.01386	1.01393	1.01447	1.01443	1.01481	1.01517	1.01527	1.01576	1.01605	1.01627	1.01623
	474.908	1.00021	1.00003	0.999876	0.999864	0.999876	0.999917	1	1.00001	1.00042	1.00111	1.00274	1.00391	1.00456	1.00524	1.00571	1.00665	1.00726	1.00722	1.00695	1.00666	1.0071	1.00731	1.00806	1.00866	1.00924	1.00991	1.01042	1.01104	1.01156	1.01232	1.01216	1.01224	1.01252	1.01302	1.01304	1.01307	1.01341	1.01408	1.01419	1.01476	1.01465	1.0152	1.01558	1.01563	1.01598	1.01631	1.01643	1.01636
	475.147	1.00019	1.00006	0.999912	0.999857	0.999768	0.999822	0.999845	1.00003	1.00039	1.00118	1.00302	1.00427	1.00484	1.00562	1.00622	1.00705	1.00765	1.00763	1.00735	1.00713	1.00758	1.00778	1.00853	1.00912	1.00967	1.01056	1.01109	1.01164	1.01215	1.01297	1.01259	1.01283	1.01313	1.0136	1.01346	1.01367	1.014	1.01465	1.01474	1.01536	1.01531	1.01581	1.01623	1.01639	1.01654	1.0169	1.01702	1.01697
	475.386	1.00023	1.00002	0.999902	0.999805	0.9997	0.999758	0.999761	0.99993	1.00035	1.00132	1.0034	1.00456	1.00511	1.00606	1.0068	1.00753	1.00802	1.00804	1.00777	1.00769	1.00813	1.00839	1.00905	1.00978	1.0103	1.01124	1.01186	1.0123	1.01298	1.01359	1.01312	1.01338	1.01372	1.01417	1.01396	1.01431	1.01469	1.01531	1.01546	1.01602	1.01602	1.01642	1.01684	1.01722	1.01725	1.01767	1.01789	1.01785
	475.625	1.00038	0.999953	0.999836	0.999729	0.999635	0.999673	0.999697	0.999712	1.00025	1.00148	1.00393	1.00484	1.00545	1.00653	1.00742	1.00813	1.00859	1.00852	1.00833	1.00835	1.00893	1.00923	1.00973	1.01056	1.01109	1.01191	1.01259	1.01301	1.01387	1.01424	1.01384	1.01396	1.01434	1.01481	1.01469	1.01498	1.01551	1.01614	1.01637	1.01685	1.01681	1.01719	1.01755	1.01811	1.01815	1.01865	1.01893	1.0189
	475.864	1.0004	0.999913	0.999765	0.999653	0.999575	0.999573	0.999587	0.999571	1.00016	1.00161	1.00437	1.00505	1.00572	1.00688	1.00786	1.00861	1.00913	1.00891	1.00883	1.0089	1.00963	1.00993	1.01025	1.01109	1.01163	1.01227	1.01292	1.01346	1.01429	1.01466	1.01436	1.01432	1.01473	1.01525	1.01535	1.01537	1.01612	1.01682	1.01697	1.01747	1.01746	1.01779	1.01811	1.01862	1.01879	1.0193	1.01957	1.01963
	476.103	1.00021	0.99992	0.999768	0.999647	0.999603	0.999634	0.999633	0.999779	1.00025	1.00159	1.00432	1.00495	1.00565	1.00677	1.00767	1.00849	1.00902	1.00879	1.00869	1.00878	1.00943	1.00978	1.01002	1.01078	1.01133	1.01191	1.01252	1.01315	1.01382	1.01431	1.01411	1.01397	1.01443	1.01495	1.01524	1.01506	1.01582	1.01657	1.01657	1.01723	1.01726	1.01755	1.01791	1.01823	1.01849	1.01891	1.01927	1.01941
	476.342	1.00007	0.999938	0.999799	0.999697	0.999691	0.999846	0.999824	1.00009	1.00042	1.00144	1.0039	1.00457	1.00534	1.0063	1.00708	1.008	1.0084	1.00824	1.008	1.00815	1.00854	1.00897	1.0093	1.00995	1.01058	1.01113	1.01174	1.01241	1.01297	1.0135	1.01341	1.01325	1.0137	1.01416	1.01442	1.01428	1.01489	1.01556	1.01553	1.01642	1.01637	1.01671	1.01706	1.01735	1.01761	1.01796	1.0184	1.01855
	476.581	1.00005	0.999935	0.999809	0.999776	0.999807	1.00005	1	1.00024	1.00052	1.00123	1.00332	1.00414	1.00497	1.00575	1.00646	1.00746	1.00773	1.00761	1.00725	1.00748	1.00761	1.008	1.00853	1.0091	1.00983	1.01027	1.01091	1.0116	1.01213	1.01265	1.01259	1.01252	1.01283	1.01331	1.01338	1.01336	1.01384	1.01438	1.01442	1.01539	1.01533	1.01579	1.01605	1.01638	1.01661	1.01696	1.01735	1.01749
	476.821	1.00008	0.99995	0.999846	0.999906	0.999939	1.00018	1.00018	1.00034	1.00063	1.00109	1.00278	1.00383	1.00468	1.00541	1.00608	1.00708	1.00728	1.00715	1.0067	1.00692	1.00692	1.00718	1.00782	1.0084	1.00913	1.00954	1.01022	1.01084	1.01139	1.01194	1.01181	1.01186	1.01206	1.01258	1.01253	1.01256	1.01299	1.01345	1.01356	1.01444	1.01443	1.01501	1.01521	1.01557	1.01571	1.01605	1.0164	1.01652
	477.06	1.00013	0.999975	0.999905	1	0.999995	1.00023	1.00027	1.00038	1.0007	1.00115	1.00265	1.00388	1.00463	1.00552	1.00619	1.00714	1.00734	1.00709	1.00663	1.00667	1.00675	1.0069	1.00759	1.00815	1.00881	1.00936	1.01007	1.01055	1.01112	1.01178	1.0116	1.01169	1.01189	1.01238	1.01239	1.01236	1.01289	1.0133	1.01345	1.01422	1.01414	1.01477	1.015	1.01539	1.01547	1.01578	1.01617	1.01628
	477.299	1.00016	0.999947	0.999869	0.999926	0.999857	1.00009	1.00006	1.00017	1.00059	1.0014	1.00326	1.00441	1.00501	1.00609	1.0068	1.00778	1.00799	1.0076	1.00722	1.0071	1.0074	1.00745	1.00832	1.00877	1.00937	1.01012	1.01078	1.01123	1.01174	1.01254	1.01241	1.01249	1.01267	1.0131	1.01327	1.01314	1.01392	1.01432	1.01442	1.01516	1.01493	1.01556	1.01588	1.01631	1.01645	1.01687	1.01728	1.0174
	477.538	1.00014	0.999858	0.999664	0.999633	0.999473	0.999636	0.999411	0.999538	1.00015	1.00159	1.00446	1.00522	1.00584	1.0069	1.00779	1.00887	1.00907	1.00875	1.00847	1.00842	1.00891	1.00883	1.00995	1.01039	1.01087	1.01178	1.01228	1.01283	1.01322	1.01412	1.01403	1.01408	1.01423	1.01462	1.01506	1.01482	1.01586	1.01635	1.01636	1.01712	1.01678	1.01742	1.0178	1.01822	1.01847	1.01914	1.01951	1.01967
	477.777	1.00014	0.999803	0.99946	0.999354	0.999163	0.999124	0.99879	0.99884	0.999584	1.00145	1.00514	1.00566	1.00648	1.00735	1.0085	1.00956	1.00981	1.00983	1.0096	1.00972	1.01012	1.01008	1.0111	1.01169	1.0121	1.01298	1.01332	1.01401	1.01426	1.01513	1.01491	1.01506	1.01523	1.01558	1.01624	1.01601	1.01712	1.01773	1.01777	1.01851	1.01826	1.01892	1.01913	1.01944	1.01971	1.02051	1.02089	1.02104
	478.016	1.00012	0.999866	0.999555	0.999469	0.999419	0.999253	0.999107	0.999047	0.999688	1.00119	1.00434	1.00518	1.00605	1.00682	1.00795	1.00892	1.00926	1.00935	1.00904	1.00909	1.00926	1.00942	1.01003	1.01066	1.01126	1.0119	1.01232	1.01309	1.01328	1.01398	1.01366	1.01397	1.01416	1.01454	1.01501	1.01498	1.0159	1.01641	1.01663	1.01729	1.01733	1.01799	1.01789	1.01816	1.01839	1.01904	1.01941	1.01951
	478.255	1.00004	0.999948	0.999771	0.999743	0.999814	0.999739	0.999812	0.999777	1.00028	1.00119	1.00338	1.00458	1.00534	1.00614	1.00697	1.00803	1.0083	1.00814	1.00772	1.00765	1.00763	1.00794	1.00833	1.00895	1.00974	1.01019	1.01082	1.01153	1.01184	1.01242	1.01218	1.01249	1.01268	1.01311	1.01327	1.01333	1.01408	1.01445	1.01475	1.01536	1.01565	1.01628	1.01605	1.01649	1.01667	1.01714	1.01743	1.01753
	478.494	1.00002	0.999995	0.999914	0.99989	1	1.00008	1.00019	1.00028	1.00068	1.00137	1.00315	1.00441	1.00513	1.00595	1.00655	1.00774	1.00783	1.00756	1.00708	1.00699	1.00688	1.00723	1.00768	1.00833	1.00911	1.00958	1.01033	1.01089	1.01139	1.01186	1.01172	1.01195	1.01211	1.0126	1.01261	1.01266	1.01338	1.01372	1.01396	1.01462	1.01496	1.01554	1.01542	1.016	1.01615	1.01648	1.01673	1.01687
	478.734	1.00019	1.00004	0.999998	0.999919	1.00006	1.0002	1.00024	1.00042	1.00076	1.00163	1.00347	1.00459	1.00532	1.00616	1.00672	1.00794	1.00798	1.00773	1.00733	1.00719	1.00716	1.00749	1.00809	1.00877	1.0094	1.01	1.01078	1.0112	1.01185	1.0122	1.01207	1.01219	1.0123	1.01289	1.01293	1.01297	1.01372	1.01414	1.0143	1.01502	1.01521	1.0158	1.01591	1.01643	1.0166	1.01691	1.0172	1.0173
	478.973	1.00039	1.00007	1.00002	0.999889	1	1.00009	1.00012	1.0003	1.00062	1.0018	1.00387	1.00482	1.00548	1.00647	1.00715	1.00824	1.00847	1.00816	1.00791	1.00771	1.00788	1.00813	1.0088	1.00952	1.01002	1.01069	1.01139	1.01183	1.0124	1.01279	1.01257	1.01259	1.01276	1.01339	1.01358	1.01359	1.01434	1.0149	1.015	1.01569	1.01572	1.01636	1.0167	1.01707	1.01728	1.01769	1.018	1.018
	479.212	1.00036	1.00002	0.999964	0.999847	0.999861	0.999869	1.00003	1.00015	1.0005	1.00178	1.00393	1.00478	1.00545	1.00661	1.00741	1.00831	1.00869	1.00827	1.008	1.00782	1.0081	1.00832	1.00892	1.00969	1.01013	1.01081	1.01134	1.01191	1.01224	1.01288	1.01253	1.01251	1.01281	1.01342	1.01369	1.01375	1.01443	1.01506	1.0152	1.01574	1.0158	1.01633	1.01688	1.01724	1.01737	1.01794	1.01819	1.01814
	479.451	1.00024	0.999947	0.999887	0.999803	0.999762	0.999752	1.00003	1.00009	1.00054	1.00174	1.00393	1.00466	1.00551	1.00665	1.0075	1.00834	1.00862	1.00812	1.00774	1.00764	1.00799	1.00816	1.00871	1.00948	1.00991	1.01058	1.011	1.01164	1.01188	1.01269	1.01231	1.01229	1.01263	1.0132	1.01348	1.01367	1.0143	1.01491	1.01514	1.01561	1.01577	1.01609	1.01677	1.01723	1.01725	1.01791	1.01815	1.01814
	479.69	1.00026	0.999933	0.999841	0.99976	0.99975	0.999767	0.999998	1.00007	1.00059	1.00184	1.00424	1.0048	1.00576	1.00683	1.00771	1.0087	1.00868	1.00824	1.00791	1.00787	1.0082	1.0084	1.00893	1.00965	1.01009	1.01076	1.01116	1.01177	1.01211	1.01286	1.01258	1.01254	1.01285	1.01334	1.01367	1.01397	1.01463	1.01518	1.01553	1.01607	1.0163	1.01646	1.01717	1.01762	1.01768	1.01837	1.01863	1.01866
	479.929	1.00033	0.999987	0.999857	0.999775	0.999826	0.999899	1.00001	1.00015	1.00059	1.00186	1.00438	1.00495	1.00579	1.00689	1.00779	1.00897	1.0087	1.00841	1.00819	1.00821	1.00825	1.00871	1.00914	1.00983	1.01028	1.01091	1.01137	1.01194	1.01235	1.0129	1.01275	1.01275	1.01297	1.01347	1.01379	1.01417	1.01479	1.01527	1.01571	1.01643	1.01671	1.01679	1.01743	1.01781	1.01801	1.01858	1.01884	1.01891
	480.168	1.00037	1.00004	0.999919	0.999842	0.999909	1.00008	1.00015	1.00031	1.0006	1.00168	1.00402	1.00482	1.00551	1.00666	1.00757	1.00875	1.0085	1.0083	1.008	1.00803	1.00778	1.00848	1.00886	1.0095	1.00994	1.0105	1.01105	1.01164	1.01197	1.01246	1.01235	1.01241	1.01257	1.01317	1.01344	1.0138	1.01431	1.01474	1.01518	1.01605	1.01631	1.01642	1.01696	1.01738	1.01758	1.01799	1.01832	1.0184
	480.407	1.00039	1.00005	0.999976	0.999912	0.999935	1.00023	1.00031	1.00042	1.00068	1.00154	1.00352	1.00457	1.00526	1.00643	1.0073	1.00834	1.00823	1.008	1.00758	1.00754	1.00736	1.00793	1.00837	1.00895	1.00945	1.00991	1.01055	1.01114	1.01136	1.01197	1.01181	1.01195	1.01208	1.01269	1.01295	1.01319	1.01367	1.01408	1.01448	1.01538	1.01558	1.01579	1.01627	1.0168	1.01688	1.01728	1.0177	1.01779
	480.647	1.00033	1.00004	0.999992	0.999966	0.99994	1.0003	1.00042	1.0005	1.00081	1.00156	1.00317	1.00436	1.00509	1.00622	1.00708	1.00805	1.00793	1.0076	1.00723	1.0071	1.0072	1.00739	1.00787	1.00846	1.00906	1.00945	1.01013	1.0107	1.01091	1.01163	1.0114	1.0116	1.01175	1.01234	1.01254	1.0127	1.01326	1.01368	1.01395	1.0148	1.01501	1.01539	1.01579	1.01632	1.0164	1.01689	1.01726	1.01742
	480.886	1.00019	0.999978	0.999947	0.99995	0.999877	1.00019	1.00029	1.00039	1.00078	1.00164	1.00328	1.00433	1.0051	1.00619	1.00706	1.00813	1.00794	1.00749	1.00726	1.00715	1.00746	1.00737	1.00785	1.00849	1.00911	1.00957	1.01011	1.01071	1.01101	1.01166	1.01148	1.01164	1.01186	1.01247	1.01267	1.01281	1.0135	1.01401	1.01407	1.01491	1.0152	1.01566	1.01604	1.01642	1.01667	1.0172	1.01747	1.01765
	481.125	1.00006	0.999909	0.999913	0.999926	0.999802	1.00004	1.00006	1.0002	1.00068	1.00169	1.00363	1.00444	1.00529	1.0064	1.0073	1.00849	1.00826	1.00779	1.00755	1.00755	1.00784	1.00781	1.0083	1.0089	1.00947	1.01008	1.01042	1.01106	1.01144	1.01197	1.01185	1.01197	1.01228	1.01286	1.01323	1.01333	1.01408	1.0147	1.01469	1.01552	1.01585	1.01629	1.01672	1.01691	1.01731	1.01773	1.01803	1.01813
	481.364	1.00006	0.999904	0.999974	0.999959	0.999872	1.00003	1.00007	1.00025	1.00076	1.00176	1.00382	1.00456	1.00542	1.00663	1.00754	1.00865	1.00844	1.00805	1.00769	1.00773	1.00787	1.00815	1.00858	1.00911	1.00964	1.01028	1.01061	1.01123	1.01166	1.01217	1.01202	1.01223	1.01258	1.01304	1.01351	1.0136	1.01426	1.01495	1.01503	1.0158	1.01614	1.01654	1.01708	1.01713	1.01757	1.01781	1.01821	1.01822
	481.603	1.00021	0.999937	1.00001	0.99993	0.999955	1.00009	1.00017	1.00034	1.00083	1.00181	1.00396	1.00468	1.00548	1.00681	1.00777	1.00874	1.00855	1.00826	1.00789	1.00783	1.00796	1.00845	1.00879	1.00932	1.00984	1.01037	1.01071	1.01135	1.0118	1.01231	1.01216	1.01239	1.01283	1.01322	1.01361	1.01372	1.01433	1.01499	1.01524	1.0159	1.01632	1.01667	1.01731	1.01726	1.01777	1.01789	1.01841	1.01832
	481.842	1.00034	0.999958	0.999982	0.99988	0.99997	1.00016	1.00025	1.00036	1.00081	1.00178	1.00386	1.00477	1.00549	1.00682	1.00785	1.00874	1.00863	1.00839	1.00805	1.00781	1.00806	1.0085	1.00875	1.00934	1.00993	1.01032	1.0106	1.01126	1.01171	1.01221	1.0121	1.01227	1.01272	1.01318	1.01351	1.01363	1.01419	1.01478	1.01516	1.01578	1.01625	1.01659	1.01723	1.01717	1.01775	1.01785	1.01841	1.0182
	482.081	1.00039	0.999983	0.999972	0.999939	1.00001	1.00027	1.00036	1.00045	1.0009	1.00183	1.00353	1.00483	1.0055	1.00671	1.00772	1.00857	1.00857	1.00829	1.00794	1.00754	1.00782	1.00814	1.00837	1.00899	1.00967	1.01001	1.01032	1.01092	1.01135	1.01193	1.01177	1.01195	1.01223	1.01282	1.01322	1.01336	1.01381	1.01437	1.01477	1.01542	1.01581	1.01619	1.0168	1.01689	1.01742	1.01758	1.01801	1.01775
	482.32	1.00038	1.00001	0.999977	0.999985	1.00002	1.00029	1.00035	1.00048	1.00096	1.00195	1.0035	1.00492	1.00565	1.00673	1.00775	1.00857	1.0086	1.00821	1.00792	1.00746	1.00774	1.00797	1.00834	1.00892	1.00957	1.01005	1.0104	1.01088	1.01129	1.01194	1.0117	1.01193	1.01212	1.01278	1.01322	1.01341	1.01391	1.01445	1.01471	1.01547	1.01575	1.01619	1.01677	1.01713	1.01746	1.01772	1.01796	1.01781
	482.56	1.00026	1.00002	0.999969	0.999984	1.00001	1.00024	1.00028	1.00045	1.00092	1.00195	1.00352	1.00483	1.00568	1.00668	1.00776	1.00857	1.00846	1.00799	1.00776	1.00737	1.00763	1.00784	1.00834	1.00885	1.00942	1.01004	1.01038	1.01079	1.01122	1.01185	1.01164	1.01184	1.01209	1.01275	1.01311	1.01335	1.01403	1.01451	1.01462	1.01552	1.01571	1.01625	1.01675	1.01731	1.01745	1.01776	1.01789	1.01793
	482.799	1.00015	1.00003	0.999994	1.00004	1.00008	1.0003	1.00041	1.00053	1.00096	1.00181	1.00318	1.00453	1.00544	1.00636	1.00747	1.00827	1.00796	1.0075	1.0072	1.00689	1.00713	1.00733	1.00783	1.00828	1.00881	1.00938	1.00975	1.01022	1.01069	1.01134	1.01114	1.0114	1.0116	1.01225	1.01255	1.01277	1.01352	1.01396	1.01404	1.01498	1.01516	1.0158	1.01626	1.01673	1.01685	1.01717	1.01726	1.01736
	483.038	1.00016	1.00001	1.00002	1.00007	1.00014	1.00034	1.00054	1.00059	1.00104	1.00176	1.00302	1.00437	1.00532	1.00615	1.00735	1.00811	1.00772	1.00729	1.00693	1.00666	1.0069	1.00709	1.00753	1.00796	1.00852	1.00895	1.00934	1.00994	1.01039	1.01107	1.01084	1.01124	1.01133	1.01194	1.0123	1.0125	1.01325	1.01371	1.01393	1.01476	1.01498	1.01562	1.01612	1.01642	1.01666	1.01698	1.01703	1.01707
	483.277	1.00019	0.99994	0.999978	0.999966	1.00006	1.0002	1.00043	1.00049	1.00103	1.00188	1.00347	1.00451	1.00549	1.00642	1.00771	1.00848	1.00799	1.00759	1.00735	1.00714	1.00738	1.00756	1.00794	1.00842	1.00901	1.00946	1.00985	1.01042	1.01086	1.01142	1.01126	1.01165	1.0118	1.01233	1.01277	1.013	1.01382	1.01434	1.01475	1.01543	1.0157	1.01629	1.0168	1.01712	1.0175	1.01776	1.01783	1.01778
	483.516	1.00018	0.999902	0.999896	0.999835	0.999911	0.999982	1.00018	1.00028	1.00094	1.002	1.0042	1.00471	1.00573	1.00703	1.00826	1.00901	1.00847	1.00809	1.00799	1.0079	1.00812	1.00838	1.00862	1.00923	1.00974	1.01037	1.01076	1.01122	1.01165	1.01207	1.01196	1.01221	1.0126	1.01299	1.0135	1.01381	1.01474	1.01533	1.01584	1.01638	1.01665	1.01734	1.01771	1.01822	1.01859	1.01882	1.01897	1.01886
	483.755	1.00019	0.999963	0.99985	0.999795	0.999822	0.999875	1.00003	1.00016	1.00087	1.00195	1.00466	1.00483	1.00589	1.00748	1.00863	1.00929	1.00886	1.0085	1.00837	1.00832	1.00858	1.00897	1.00903	1.00979	1.0101	1.0109	1.01122	1.01166	1.0121	1.01253	1.01236	1.01251	1.01312	1.01342	1.01397	1.01438	1.01528	1.01601	1.01649	1.01694	1.01724	1.01796	1.01817	1.01882	1.01902	1.01931	1.01962	1.01945
	483.994	1.00026	1.00002	0.999851	0.999853	0.999833	0.999943	1.00006	1.00022	1.00088	1.00183	1.00457	1.00488	1.00592	1.0075	1.00867	1.00932	1.00903	1.00864	1.00847	1.00829	1.00858	1.00897	1.00906	1.00986	1.01001	1.01081	1.01101	1.01154	1.01198	1.01258	1.01231	1.01248	1.01308	1.01345	1.01396	1.01444	1.01514	1.01609	1.01647	1.01693	1.01724	1.01789	1.01801	1.01862	1.01869	1.01907	1.01945	1.01923
	484.233	1.00032	1	0.999883	0.999949	0.999933	1.00013	1.00025	1.00046	1.00097	1.00175	1.00391	1.00479	1.00576	1.00716	1.00832	1.0091	1.0088	1.00829	1.00813	1.00783	1.00808	1.00832	1.00865	1.00929	1.00948	1.01016	1.01033	1.01088	1.01129	1.01209	1.01184	1.01206	1.01248	1.01299	1.01336	1.01384	1.01434	1.01535	1.01573	1.01625	1.01652	1.01716	1.01727	1.01774	1.01777	1.01821	1.01843	1.01823
	484.473	1.0003	0.999967	0.999919	1.00001	1.00005	1.00035	1.00049	1.00073	1.00109	1.00167	1.00315	1.0046	1.00553	1.00673	1.00789	1.00868	1.00826	1.00767	1.00741	1.00716	1.00734	1.00745	1.00801	1.00839	1.00875	1.00926	1.00951	1.01001	1.01041	1.01129	1.01113	1.01141	1.01171	1.01225	1.01247	1.01296	1.01332	1.01425	1.01469	1.01527	1.01549	1.01618	1.01633	1.01669	1.01668	1.01706	1.01722	1.01699
	484.712	1.00024	0.999967	0.999939	1.00003	1.00012	1.00049	1.00067	1.00092	1.00117	1.00163	1.00274	1.00442	1.00538	1.00646	1.00765	1.00829	1.00779	1.00723	1.00688	1.00674	1.00677	1.00689	1.00755	1.00778	1.0082	1.00862	1.00898	1.00943	1.00987	1.01063	1.01063	1.01088	1.01122	1.01174	1.01185	1.01233	1.01265	1.01349	1.01399	1.01467	1.01485	1.01551	1.01574	1.01603	1.01602	1.01628	1.01657	1.01622
	484.951	1.00026	0.999989	0.999982	1.00009	1.00018	1.00056	1.00077	1.00098	1.00122	1.00168	1.00265	1.00429	1.00529	1.00637	1.00759	1.00808	1.00764	1.00709	1.00672	1.00665	1.00656	1.00676	1.0074	1.0076	1.00794	1.00839	1.00877	1.00922	1.00972	1.01033	1.01045	1.01063	1.01101	1.01162	1.01167	1.012	1.0125	1.01321	1.01374	1.01452	1.01474	1.01531	1.01555	1.01583	1.01586	1.01611	1.01644	1.01597
	485.19	1.00031	0.999993	1.00005	1.00015	1.0002	1.00057	1.00078	1.00092	1.00127	1.00178	1.00272	1.00428	1.00524	1.00639	1.00764	1.00812	1.00774	1.00719	1.00676	1.00668	1.00663	1.00681	1.00737	1.00762	1.00793	1.00838	1.00873	1.00921	1.00972	1.01033	1.01045	1.01064	1.011	1.01169	1.01182	1.01194	1.01268	1.01329	1.01378	1.01462	1.01486	1.01545	1.01556	1.01593	1.01603	1.01633	1.01649	1.01601
	485.429	1.00025	0.999969	1.00007	1.00011	1.00012	1.00048	1.0007	1.00079	1.00127	1.00189	1.00298	1.00441	1.0053	1.00651	1.0078	1.00839	1.00799	1.00742	1.00692	1.00679	1.00689	1.00694	1.00743	1.00773	1.00819	1.00858	1.00887	1.00941	1.0099	1.01053	1.01057	1.01082	1.01115	1.01187	1.01214	1.0122	1.01305	1.01371	1.01406	1.015	1.01508	1.01586	1.01582	1.01634	1.01651	1.01674	1.01674	1.01635
	485.668	1.00014	0.999975	1.00005	1.00007	1.00007	1.00037	1.00059	1.0007	1.00122	1.00202	1.00334	1.0046	1.00547	1.00668	1.00796	1.00863	1.00818	1.00761	1.00713	1.00703	1.00716	1.00723	1.00757	1.0079	1.00852	1.00894	1.00918	1.00976	1.01018	1.01077	1.01078	1.01103	1.01133	1.01215	1.01242	1.01255	1.01347	1.01418	1.01444	1.01546	1.01543	1.01628	1.01627	1.01684	1.01701	1.01709	1.01714	1.01688
	485.907	1.00012	1.00001	1.00002	1.0001	1.00014	1.00035	1.00057	1.00071	1.00123	1.00205	1.00347	1.00474	1.00555	1.0068	1.00797	1.00858	1.00817	1.0076	1.00718	1.00715	1.00719	1.00745	1.00763	1.00804	1.00861	1.00906	1.00931	1.00989	1.0102	1.01084	1.01086	1.01112	1.01133	1.01227	1.01245	1.01265	1.01362	1.01429	1.01459	1.01555	1.01567	1.01637	1.01651	1.01703	1.01709	1.01704	1.01731	1.01711
	486.146	1.00023	1.00003	1.00001	1.00014	1.00022	1.00039	1.0006	1.00078	1.00128	1.00195	1.00332	1.00473	1.00556	1.00684	1.00796	1.00846	1.00813	1.00751	1.00711	1.0071	1.0071	1.00743	1.00757	1.00802	1.00849	1.00886	1.00918	1.00974	1.00991	1.01072	1.01075	1.01106	1.01122	1.0122	1.01237	1.01263	1.01352	1.01417	1.01457	1.01545	1.01573	1.01628	1.01651	1.01695	1.01694	1.01683	1.01716	1.01695
	486.386	1.0004	1.00004	1.00003	1.00014	1.00024	1.00042	1.00063	1.00087	1.00135	1.0019	1.00321	1.00469	1.00568	1.00691	1.00814	1.00854	1.00823	1.0076	1.00714	1.00711	1.00716	1.00734	1.00755	1.008	1.00847	1.00872	1.00914	1.00964	1.00976	1.01068	1.0107	1.01105	1.01128	1.0122	1.01253	1.01274	1.0136	1.01427	1.01468	1.01563	1.01593	1.01639	1.01659	1.01697	1.01697	1.01689	1.01698	1.01689
	486.625	1.00042	1.00002	1.00004	1.00008	1.00017	1.0004	1.00064	1.0009	1.00137	1.00187	1.00322	1.00468	1.00579	1.00695	1.00828	1.0086	1.00823	1.00765	1.00716	1.00708	1.00723	1.00723	1.00751	1.00799	1.00849	1.00867	1.00918	1.00959	1.0098	1.0107	1.01074	1.01109	1.01144	1.01226	1.0127	1.01287	1.01374	1.01444	1.0148	1.01585	1.01617	1.01652	1.01676	1.01704	1.01703	1.017	1.01689	1.01691
	486.864	1.00027	0.999978	1.00002	1.00005	1.00011	1.00039	1.00063	1.00086	1.00132	1.00177	1.00313	1.00461	1.00571	1.00683	1.00816	1.0084	1.00802	1.00745	1.007	1.00688	1.00713	1.00708	1.00738	1.00787	1.00836	1.00858	1.00906	1.00945	1.00985	1.01065	1.01074	1.011	1.01153	1.01218	1.01258	1.01289	1.01365	1.01439	1.01478	1.01581	1.01615	1.01646	1.01679	1.01697	1.01687	1.01688	1.0168	1.01677
	487.103	1.00016	0.999964	1.00004	1.0001	1.00012	1.00039	1.00062	1.00081	1.00126	1.00172	1.00311	1.00453	1.0057	1.00677	1.00806	1.00834	1.00796	1.00737	1.00694	1.00685	1.00716	1.0072	1.00748	1.00791	1.00839	1.00866	1.009	1.0095	1.01007	1.01069	1.01084	1.01103	1.0117	1.01222	1.01255	1.01301	1.01372	1.01447	1.01499	1.01589	1.01618	1.01653	1.01695	1.01697	1.01687	1.01694	1.0169	1.01683
	487.342	1.00016	0.999985	1.00007	1.00018	1.00018	1.00041	1.00061	1.00082	1.00126	1.00181	1.00329	1.00456	1.00589	1.00698	1.00826	1.00871	1.00826	1.00765	1.0072	1.00722	1.0075	1.00764	1.00786	1.00825	1.0087	1.00895	1.00922	1.00984	1.01043	1.01096	1.01111	1.01136	1.01204	1.01258	1.01288	1.01328	1.01418	1.0149	1.01549	1.0163	1.0165	1.01692	1.01732	1.0172	1.01719	1.01729	1.01728	1.01722
	487.581	1.00017	0.999999	1.00007	1.00018	1.00022	1.00048	1.00065	1.0009	1.00132	1.00193	1.00334	1.00467	1.00603	1.00724	1.00851	1.00912	1.00855	1.00793	1.00745	1.0076	1.00776	1.00795	1.00806	1.00846	1.00888	1.00904	1.0094	1.01007	1.01061	1.01121	1.01128	1.0116	1.01221	1.01288	1.0132	1.01346	1.01448	1.01515	1.01577	1.01655	1.01668	1.01712	1.0174	1.0173	1.01733	1.01739	1.01748	1.01735
	487.82	1.00015	0.999982	1.00004	1.00012	1.00025	1.00053	1.0007	1.00098	1.00138	1.00193	1.00308	1.00475	1.00596	1.00726	1.00848	1.0091	1.00845	1.00783	1.00741	1.00756	1.00755	1.00785	1.00791	1.00827	1.00865	1.00874	1.00925	1.0099	1.01044	1.01118	1.01116	1.01144	1.01206	1.01279	1.01307	1.01335	1.01421	1.01494	1.01555	1.0163	1.01638	1.01679	1.01699	1.01705	1.01704	1.01702	1.0172	1.01701
	488.06	1.00017	0.999963	1.00004	1.00009	1.0003	1.00057	1.00077	1.00103	1.00141	1.00186	1.00284	1.00476	1.00587	1.00721	1.00827	1.00881	1.00817	1.00758	1.00729	1.00739	1.00722	1.00761	1.00778	1.00808	1.00839	1.00846	1.00901	1.0096	1.0102	1.01096	1.011	1.01122	1.01185	1.01261	1.01278	1.01318	1.01383	1.01466	1.01518	1.01596	1.01606	1.01642	1.01667	1.01678	1.0167	1.01673	1.01689	1.01671
	488.299	1.00024	0.999984	1.00008	1.00013	1.00035	1.00061	1.00083	1.00108	1.00145	1.0018	1.00285	1.00479	1.00592	1.00728	1.00821	1.00863	1.00809	1.0075	1.00739	1.0075	1.00725	1.00756	1.00784	1.00817	1.0084	1.00847	1.00898	1.00949	1.01016	1.0108	1.01097	1.01125	1.0118	1.01264	1.01274	1.01319	1.01379	1.01461	1.0151	1.01596	1.01612	1.01649	1.01676	1.01679	1.0167	1.01679	1.0169	1.01672
	488.538	1.00019	1.00002	1.00008	1.00014	1.00033	1.00056	1.00077	1.00106	1.00145	1.00178	1.00296	1.00479	1.00597	1.00741	1.00836	1.00867	1.00817	1.00761	1.00754	1.00767	1.0075	1.00766	1.00794	1.00827	1.00849	1.00861	1.00909	1.00956	1.01023	1.01078	1.01094	1.01134	1.01192	1.01276	1.01288	1.01333	1.01399	1.01475	1.01526	1.01619	1.01637	1.01679	1.01697	1.01698	1.01694	1.01699	1.01709	1.01686
	488.777	1.00001	0.999999	1.00002	1.00007	1.00026	1.00042	1.00064	1.00092	1.00138	1.00178	1.00304	1.00475	1.00591	1.00748	1.00853	1.00874	1.0082	1.00769	1.0075	1.00763	1.00759	1.00766	1.00792	1.00822	1.00842	1.00865	1.00908	1.00963	1.01025	1.01075	1.01088	1.01133	1.01199	1.01278	1.01295	1.01341	1.01415	1.01496	1.01541	1.01636	1.01649	1.0169	1.01701	1.01708	1.01706	1.0171	1.01726	1.01692
	489.016	0.999968	0.999972	0.999983	1.00004	1.00026	1.00037	1.00063	1.00082	1.00129	1.00174	1.00302	1.00472	1.00579	1.00744	1.00846	1.00867	1.0081	1.00762	1.00731	1.00737	1.00739	1.00749	1.00778	1.00807	1.00826	1.0086	1.00892	1.00956	1.01012	1.01059	1.01087	1.01123	1.01185	1.01268	1.0129	1.01332	1.01416	1.01501	1.01542	1.01634	1.01643	1.01672	1.01677	1.01694	1.01687	1.01697	1.01718	1.01676
	489.255	1.00009	0.999991	1.00003	1.00008	1.00029	1.00043	1.00076	1.00081	1.00124	1.00167	1.00298	1.00472	1.00576	1.00737	1.00828	1.00856	1.00799	1.00752	1.00721	1.00711	1.00723	1.00737	1.00772	1.00797	1.00821	1.00852	1.0088	1.00942	1.00991	1.01046	1.01093	1.01121	1.01168	1.01261	1.01289	1.01318	1.01415	1.01496	1.01542	1.01626	1.01637	1.01656	1.01647	1.01679	1.01665	1.01672	1.01694	1.01657
	489.494	1.00017	1.00002	1.00008	1.00012	1.00026	1.00045	1.00083	1.0008	1.00122	1.00166	1.00303	1.00472	1.00585	1.00735	1.00825	1.00862	1.00802	1.00757	1.00729	1.00709	1.00737	1.00744	1.00781	1.00804	1.00826	1.00851	1.00877	1.00937	1.00982	1.01054	1.01097	1.01132	1.01169	1.01263	1.01291	1.0132	1.01423	1.01499	1.01554	1.01621	1.0164	1.01659	1.01638	1.0168	1.01663	1.0166	1.01679	1.01659
	489.733	1.00018	1	1.00009	1.00014	1.00021	1.00042	1.00079	1.00076	1.00125	1.00167	1.00302	1.00473	1.00596	1.00737	1.00839	1.00879	1.00813	1.00768	1.00738	1.00724	1.00755	1.00752	1.00787	1.00813	1.00822	1.00846	1.00875	1.00933	1.00986	1.01071	1.01083	1.01135	1.01172	1.01256	1.0128	1.01326	1.01421	1.01503	1.01556	1.01613	1.01637	1.01662	1.01638	1.01678	1.01659	1.0165	1.01666	1.0166
	489.973	1.00018	0.999989	1.00004	1.00016	1.00022	1.00044	1.00075	1.00075	1.00132	1.00171	1.00291	1.00477	1.00601	1.00744	1.00854	1.00886	1.00815	1.00765	1.00733	1.00731	1.00751	1.00749	1.00777	1.0081	1.00808	1.00832	1.00871	1.00921	1.00985	1.01079	1.01065	1.01123	1.01165	1.01244	1.01266	1.01322	1.01409	1.01502	1.01543	1.01604	1.0163	1.01656	1.01641	1.01662	1.01642	1.01632	1.01647	1.01645
	490.212	1.00014	1.00001	1	1.00018	1.00028	1.00052	1.00074	1.00079	1.0014	1.00181	1.00284	1.00484	1.00603	1.0075	1.0086	1.00875	1.00806	1.00754	1.00721	1.00731	1.00742	1.00744	1.00759	1.00801	1.00799	1.00822	1.00864	1.00917	1.00978	1.01075	1.01061	1.01113	1.01161	1.01248	1.01271	1.01324	1.01407	1.01503	1.01538	1.01606	1.01628	1.01649	1.01648	1.01649	1.0163	1.01621	1.01638	1.0163
	490.451	1.00015	1.00005	1.00001	1.00019	1.00035	1.00062	1.00077	1.00084	1.00146	1.0019	1.00278	1.00493	1.00608	1.00746	1.00863	1.00865	1.00797	1.00756	1.00719	1.00731	1.00747	1.00745	1.00754	1.00801	1.00804	1.00826	1.00864	1.00926	1.00979	1.01071	1.01066	1.01117	1.01176	1.0127	1.01288	1.0134	1.0142	1.01512	1.01554	1.01618	1.01631	1.01645	1.01658	1.01647	1.01634	1.01624	1.01643	1.01624
	490.69	1.00025	1.00009	1.00006	1.00019	1.00038	1.00069	1.00085	1.00092	1.00149	1.00195	1.00271	1.00499	1.00609	1.00742	1.00866	1.00873	1.00799	1.00768	1.00726	1.00739	1.00758	1.00754	1.0077	1.00813	1.00815	1.00833	1.00869	1.00938	1.00989	1.01072	1.01076	1.01131	1.01203	1.01291	1.01306	1.01351	1.01434	1.01524	1.01575	1.0163	1.01634	1.01648	1.01662	1.01648	1.01644	1.0163	1.01653	1.01629
	490.929	1.0003	1.00009	1.00013	1.0002	1.00036	1.00067	1.00089	1.00104	1.00146	1.00197	1.00271	1.00499	1.00607	1.00747	1.00864	1.00886	1.00808	1.00776	1.00735	1.00752	1.0076	1.00764	1.00792	1.00822	1.00827	1.0084	1.00873	1.00944	1.00997	1.01076	1.0109	1.01143	1.01221	1.01295	1.01322	1.01352	1.01438	1.0153	1.01582	1.01636	1.01635	1.01656	1.01659	1.01648	1.01649	1.01638	1.01657	1.01642
	491.168	1.00019	1.00004	1.00013	1.00021	1.00036	1.0006	1.00084	1.00111	1.00138	1.00191	1.00275	1.00491	1.00608	1.00758	1.00859	1.00886	1.00815	1.00777	1.00745	1.00759	1.00752	1.00767	1.00806	1.0082	1.00833	1.00845	1.00871	1.0094	1.00997	1.0108	1.01096	1.01148	1.01222	1.01285	1.01328	1.01353	1.01439	1.0153	1.01571	1.01638	1.01637	1.01662	1.0165	1.01649	1.01646	1.01648	1.01657	1.01646
	491.407	1.00004	0.999986	1.00008	1.00021	1.00037	1.00055	1.00076	1.00111	1.00128	1.00182	1.00275	1.00482	1.00616	1.00771	1.00856	1.00872	1.00816	1.00773	1.0075	1.00757	1.0074	1.00763	1.0081	1.00812	1.0083	1.00844	1.00871	1.00936	1.00996	1.01081	1.01093	1.01153	1.01214	1.0128	1.01328	1.01356	1.01449	1.0153	1.01558	1.01637	1.0164	1.01662	1.01639	1.01648	1.01634	1.01649	1.01653	1.01636
	491.646	1.00001	0.99996	1.00005	1.00017	1.00036	1.00056	1.00076	1.00108	1.00128	1.00181	1.00275	1.00479	1.00622	1.00787	1.00858	1.00861	1.00813	1.0077	1.0075	1.00754	1.00736	1.0076	1.00807	1.00807	1.00827	1.00845	1.0088	1.00942	1.00997	1.01084	1.01093	1.01164	1.01208	1.01289	1.01332	1.01365	1.01468	1.0153	1.0156	1.01632	1.01639	1.01658	1.01633	1.01645	1.01626	1.01638	1.01645	1.01629
	491.886	1.00006	0.999942	1.00004	1.00013	1.00029	1.00062	1.00082	1.00105	1.00134	1.00185	1.00277	1.00478	1.00622	1.00794	1.00855	1.00859	1.00808	1.0077	1.00755	1.00752	1.00747	1.00765	1.00804	1.00808	1.00831	1.00854	1.0089	1.00954	1.00994	1.0109	1.011	1.01169	1.01205	1.01294	1.01339	1.01377	1.01478	1.01532	1.01573	1.01626	1.01632	1.0165	1.01636	1.01647	1.01624	1.01633	1.01643	1.01637
	492.125	1.00008	0.999939	1.00002	1.00008	1.00022	1.0007	1.00088	1.00104	1.00136	1.00186	1.00282	1.0048	1.00624	1.00787	1.00856	1.00869	1.00811	1.00777	1.00764	1.00758	1.00762	1.00776	1.00804	1.00809	1.00838	1.00859	1.00893	1.00961	1.0099	1.01092	1.01104	1.01169	1.01202	1.01285	1.01338	1.01381	1.01471	1.01538	1.01579	1.01624	1.01631	1.01638	1.01648	1.01654	1.01623	1.01636	1.01647	1.01646
	492.364	1.00014	0.999974	1.00002	1.00008	1.0002	1.00076	1.00092	1.00109	1.00138	1.00188	1.0029	1.00501	1.00639	1.00785	1.00875	1.00895	1.00826	1.00786	1.00771	1.00776	1.00778	1.00793	1.00809	1.0081	1.00847	1.00856	1.00891	1.00963	1.00997	1.0109	1.01107	1.01173	1.01203	1.01284	1.01335	1.01384	1.01471	1.01549	1.01581	1.01634	1.0164	1.01636	1.01657	1.01662	1.01636	1.01643	1.01653	1.01646
	492.603	1.00021	1.00001	1.00005	1.00011	1.0002	1.00077	1.00096	1.00112	1.00141	1.00198	1.00299	1.00525	1.00655	1.00792	1.00891	1.00916	1.00839	1.0079	1.00768	1.00786	1.00787	1.00802	1.00813	1.00807	1.00847	1.0085	1.00887	1.00961	1.01006	1.01084	1.01107	1.01176	1.01212	1.013	1.01335	1.01389	1.01485	1.01555	1.01588	1.01648	1.01647	1.0164	1.01653	1.01664	1.0166	1.01648	1.01652	1.0164
	492.842	1.00025	1.00002	1.00007	1.00012	1.0002	1.00072	1.00098	1.00111	1.00141	1.00208	1.00304	1.00526	1.00656	1.00791	1.00886	1.00911	1.00842	1.0078	1.00765	1.00775	1.00774	1.00792	1.00806	1.00797	1.00836	1.00843	1.00877	1.00946	1.00998	1.01075	1.01095	1.01167	1.0122	1.01308	1.01334	1.01388	1.01492	1.01546	1.01591	1.01651	1.01639	1.0164	1.01638	1.01659	1.01665	1.0165	1.01645	1.01632
	493.081	1.00026	0.999998	1.00007	1.00013	1.00027	1.00064	1.00097	1.00112	1.00137	1.00208	1.00299	1.00506	1.00642	1.0078	1.0087	1.0089	1.00833	1.00769	1.00765	1.00762	1.00748	1.00778	1.00794	1.00787	1.00824	1.00832	1.00863	1.00926	1.0098	1.01062	1.0108	1.01151	1.0121	1.01301	1.0133	1.01374	1.01485	1.01529	1.01587	1.01639	1.01616	1.01635	1.01614	1.01646	1.01647	1.01643	1.01633	1.01622
	493.32	1.00021	0.999956	1.00004	1.00014	1.00035	1.00056	1.00094	1.00108	1.00129	1.00193	1.00283	1.0048	1.00622	1.00771	1.00862	1.00869	1.00817	1.00766	1.00754	1.0076	1.00732	1.00767	1.00783	1.00784	1.00814	1.00822	1.00851	1.00911	1.00964	1.01049	1.01069	1.01138	1.01187	1.01289	1.01324	1.01353	1.01472	1.01519	1.01578	1.01619	1.0159	1.01627	1.01587	1.01628	1.01626	1.01623	1.01616	1.01613
	493.559	1.00012	0.999955	1	1.00016	1.00036	1.00053	1.00092	1.00101	1.00127	1.00174	1.00269	1.00472	1.00614	1.00776	1.00865	1.00858	1.00812	1.00771	1.00745	1.00766	1.00739	1.00757	1.00773	1.00786	1.00808	1.00823	1.00848	1.00905	1.00957	1.01045	1.01065	1.0113	1.01177	1.01291	1.01326	1.01349	1.01464	1.01522	1.01571	1.01605	1.01577	1.01618	1.01574	1.01607	1.01615	1.01602	1.01606	1.01605
	493.799	1.00011	0.999992	1.00003	1.00018	1.00033	1.00056	1.00096	1.00107	1.00138	1.0017	1.00269	1.0049	1.00627	1.00797	1.00883	1.00862	1.0082	1.00779	1.00758	1.00775	1.00758	1.00752	1.00773	1.00793	1.00809	1.00832	1.00858	1.00907	1.00965	1.01056	1.01075	1.01134	1.01184	1.01312	1.01341	1.01368	1.01473	1.01539	1.01573	1.01608	1.01578	1.01611	1.01583	1.01598	1.01615	1.01601	1.01612	1.01605
	494.038	1.00019	1.00002	1.0001	1.00022	1.00031	1.0006	1.00102	1.0012	1.00154	1.00182	1.00276	1.00511	1.00645	1.00812	1.00902	1.00872	1.00821	1.00787	1.00778	1.00781	1.00775	1.0076	1.00782	1.008	1.00814	1.00839	1.00873	1.00916	1.00984	1.01071	1.01091	1.01147	1.01191	1.01327	1.01358	1.01389	1.01493	1.01563	1.01579	1.01616	1.0159	1.01609	1.01601	1.01609	1.01626	1.01612	1.01625	1.01613
	494.277	1.00021	1.00002	1.00012	1.00022	1.00032	1.00063	1.00102	1.00123	1.00159	1.00194	1.00278	1.00517	1.0065	1.00812	1.00901	1.00879	1.00812	1.00799	1.00778	1.0078	1.00786	1.00769	1.0079	1.00799	1.00818	1.00838	1.0088	1.00922	1.00999	1.01078	1.01096	1.01158	1.01195	1.01325	1.01362	1.01401	1.01513	1.01575	1.01585	1.01615	1.016	1.01609	1.01612	1.01627	1.01639	1.01622	1.01632	1.01619
	494.516	1.00012	0.999966	1.00008	1.00016	1.00033	1.00064	1.00095	1.00116	1.00154	1.00195	1.00275	1.00516	1.00643	1.00806	1.00891	1.00885	1.00812	1.00808	1.00769	1.00774	1.0079	1.00774	1.00793	1.00798	1.00824	1.0083	1.00876	1.00919	1.00999	1.01076	1.01096	1.01166	1.01204	1.01318	1.0136	1.01406	1.01525	1.01574	1.01588	1.01608	1.01598	1.0161	1.01609	1.01633	1.01636	1.0162	1.01632	1.01614
	494.755	1.00008	0.999928	1.00005	1.00015	1.00035	1.00064	1.0009	1.00113	1.0015	1.00193	1.00282	1.00519	1.00646	1.00812	1.00892	1.00892	1.00823	1.00807	1.00776	1.00772	1.00791	1.00782	1.00799	1.00809	1.00833	1.00832	1.00872	1.00922	1.00992	1.01077	1.01096	1.01175	1.01218	1.01314	1.01361	1.01409	1.01531	1.01574	1.01587	1.01604	1.0159	1.01609	1.01603	1.01632	1.01624	1.01611	1.01633	1.01614
	494.994	1.00015	0.999965	1.00004	1.00018	1.00038	1.00066	1.00093	1.00116	1.00155	1.00194	1.00301	1.0053	1.00665	1.00834	1.00898	1.00895	1.00835	1.00804	1.00791	1.00778	1.00794	1.00793	1.00814	1.00829	1.00847	1.00849	1.00879	1.00938	1.00993	1.01092	1.01099	1.01179	1.0123	1.01316	1.01369	1.01421	1.01531	1.0158	1.01586	1.01608	1.0159	1.01608	1.016	1.01635	1.01622	1.01612	1.01642	1.0163
	495.233	1.00022	1.00002	1.00003	1.00021	1.00041	1.0007	1.00098	1.00118	1.00161	1.00195	1.00312	1.00535	1.00679	1.00845	1.00892	1.00888	1.00843	1.00805	1.00796	1.00784	1.00798	1.00804	1.00825	1.0084	1.00851	1.00864	1.00881	1.00948	1.01	1.01105	1.011	1.01172	1.01231	1.01318	1.0138	1.01432	1.01522	1.01581	1.01586	1.01615	1.01594	1.0161	1.01601	1.01635	1.01626	1.01623	1.01644	1.01646
	495.472	1.00023	1.00003	0.999995	1.00022	1.00041	1.00068	1.00098	1.00115	1.00157	1.00191	1.00304	1.00525	1.00673	1.00835	1.00883	1.00877	1.00848	1.00808	1.00793	1.00786	1.00798	1.00807	1.00828	1.00834	1.00841	1.00859	1.00872	1.00949	1.0101	1.01103	1.01101	1.01162	1.01226	1.0132	1.01386	1.01436	1.01511	1.01573	1.0158	1.01615	1.01597	1.01614	1.01603	1.01628	1.01622	1.01629	1.01638	1.01645
	495.712	1.00021	1.00005	1.00002	1.00023	1.00037	1.00066	1.00093	1.00112	1.00147	1.00185	1.0029	1.00513	1.00666	1.0083	1.00885	1.00876	1.00853	1.00817	1.00794	1.00791	1.00799	1.00806	1.00826	1.00823	1.00834	1.00841	1.0088	1.00953	1.01021	1.01097	1.01111	1.01167	1.01227	1.01333	1.01385	1.01438	1.01509	1.01564	1.01574	1.01613	1.01595	1.01614	1.01604	1.01622	1.01616	1.01631	1.0164	1.01636
	495.951	1.00014	1.00008	1.00009	1.00024	1.00037	1.00071	1.00095	1.00108	1.00144	1.00184	1.00288	1.00516	1.00671	1.0084	1.00895	1.00885	1.00858	1.00829	1.00796	1.00801	1.00805	1.00808	1.00826	1.00819	1.00842	1.00835	1.00903	1.00957	1.0103	1.01097	1.01127	1.01186	1.0124	1.01356	1.01386	1.01446	1.01517	1.01561	1.01573	1.01616	1.01592	1.01614	1.01601	1.01621	1.01622	1.01637	1.01649	1.01632
	496.19	1.00004	1.00008	1.00013	1.00025	1.0004	1.00076	1.00103	1.00108	1.0015	1.00182	1.00294	1.00528	1.00679	1.00849	1.009	1.00889	1.00856	1.0083	1.00796	1.00808	1.00814	1.00814	1.0083	1.00826	1.0085	1.00848	1.0091	1.00953	1.0103	1.01102	1.01131	1.012	1.01254	1.01374	1.01393	1.01454	1.01528	1.01565	1.01577	1.01621	1.01596	1.01622	1.01603	1.01626	1.01633	1.01648	1.01658	1.01642
	496.429	0.999975	1.00005	1.00011	1.00025	1.00041	1.00072	1.00104	1.00113	1.00154	1.00175	1.00298	1.00532	1.00679	1.0085	1.00897	1.00882	1.00848	1.00822	1.00798	1.00808	1.00821	1.00819	1.00832	1.00837	1.00848	1.00862	1.009	1.00948	1.01023	1.01104	1.01128	1.01198	1.01258	1.01373	1.01398	1.01457	1.01537	1.0157	1.0158	1.01627	1.01607	1.01629	1.0161	1.01635	1.01639	1.0166	1.01667	1.01659
	496.668	1.00001	1.00004	1.00007	1.0002	1.00036	1.00067	1.00098	1.00118	1.00152	1.00174	1.00302	1.0053	1.0068	1.00857	1.00901	1.00876	1.00846	1.00822	1.00809	1.00807	1.00831	1.00824	1.00834	1.00847	1.00852	1.00869	1.00898	1.00958	1.01021	1.01113	1.01135	1.012	1.01262	1.01364	1.01403	1.0146	1.01548	1.01572	1.01583	1.01636	1.01615	1.01632	1.01616	1.01643	1.01642	1.01669	1.01673	1.01669
	496.907	1.00017	1.00007	1.00009	1.00018	1.00035	1.00072	1.001	1.00128	1.00156	1.00192	1.00316	1.00541	1.007	1.00879	1.00926	1.00886	1.00862	1.00838	1.00831	1.00818	1.00847	1.00835	1.00847	1.00869	1.0087	1.00879	1.00918	1.0098	1.01036	1.01138	1.01157	1.01221	1.01281	1.01365	1.0142	1.01473	1.01567	1.0158	1.01592	1.01649	1.01618	1.01644	1.01628	1.01656	1.01655	1.01678	1.01681	1.01675
	497.146	1.00036	1.00012	1.00015	1.00022	1.00043	1.00085	1.00109	1.00142	1.00167	1.00218	1.00328	1.00565	1.00729	1.00896	1.00952	1.00906	1.00882	1.00858	1.00849	1.00837	1.00859	1.0085	1.00863	1.00895	1.00887	1.00896	1.00948	1.00996	1.01055	1.01163	1.01177	1.01241	1.01303	1.01375	1.01436	1.01489	1.0158	1.01586	1.01598	1.01653	1.01621	1.01661	1.01649	1.01671	1.01672	1.01689	1.01694	1.01684
	497.386	1.00041	1.00011	1.00018	1.00025	1.00055	1.00091	1.00108	1.00148	1.00169	1.00226	1.0032	1.00579	1.00741	1.00892	1.00957	1.00915	1.00889	1.00863	1.00848	1.00847	1.00859	1.0086	1.00865	1.00902	1.00891	1.00902	1.0096	1.00992	1.01062	1.01164	1.01179	1.01236	1.01303	1.01378	1.01439	1.01492	1.01576	1.01585	1.01594	1.01639	1.01622	1.01661	1.01659	1.01677	1.01679	1.01691	1.01704	1.01689
	497.625	1.00031	1.00008	1.00015	1.00024	1.0006	1.00084	1.00102	1.00137	1.00156	1.00211	1.00298	1.00576	1.00736	1.00875	1.00944	1.00917	1.00884	1.00856	1.00839	1.00846	1.0085	1.00853	1.0086	1.00885	1.00889	1.00895	1.00947	1.0098	1.01059	1.01146	1.01163	1.01221	1.01287	1.01377	1.01436	1.01482	1.01567	1.01584	1.01584	1.01622	1.01619	1.01646	1.01647	1.01669	1.01668	1.01684	1.01705	1.01682
	497.864	1.00015	1.00003	1.00008	1.00021	1.00054	1.00072	1.00094	1.00117	1.00141	1.00195	1.00281	1.00563	1.00729	1.00864	1.00935	1.00916	1.00873	1.00844	1.00827	1.00842	1.00836	1.00835	1.00857	1.0086	1.00884	1.00884	1.00927	1.00971	1.01051	1.01128	1.0115	1.01218	1.01277	1.01379	1.01431	1.01469	1.01563	1.01581	1.01573	1.01611	1.01613	1.01631	1.01632	1.01661	1.01654	1.01681	1.01703	1.01672
	498.103	0.99999	0.999974	1.00003	1.00019	1.00045	1.00068	1.00087	1.00104	1.00138	1.00195	1.0028	1.00554	1.00728	1.00866	1.00932	1.0091	1.00859	1.00833	1.00818	1.00839	1.00821	1.00828	1.00853	1.00849	1.00884	1.00881	1.0092	1.00971	1.01046	1.01123	1.01153	1.01221	1.01275	1.01378	1.01422	1.01465	1.01558	1.01575	1.01569	1.01605	1.01606	1.01626	1.01631	1.01664	1.01654	1.01685	1.01708	1.01675
	498.342	0.999883	0.999977	1.00002	1.00021	1.00038	1.00071	1.00087	1.001	1.00142	1.00204	1.00296	1.00551	1.0073	1.00876	1.00924	1.00904	1.00842	1.00828	1.00815	1.00838	1.0082	1.00838	1.00853	1.00862	1.00891	1.00894	1.00923	1.00976	1.01046	1.01123	1.01162	1.01226	1.01279	1.01379	1.01418	1.01466	1.01548	1.01568	1.01573	1.01604	1.01602	1.01626	1.0164	1.01673	1.01665	1.01692	1.01717	1.0169
	498.581	0.999924	1.00005	1.00006	1.00025	1.00038	1.00076	1.00096	1.00104	1.00148	1.00209	1.00318	1.00547	1.00731	1.00893	1.00921	1.00906	1.00836	1.00833	1.00822	1.00842	1.00839	1.00859	1.00863	1.00876	1.00897	1.00913	1.00931	1.00985	1.01053	1.01124	1.0117	1.01235	1.01291	1.01392	1.01427	1.01473	1.01541	1.01569	1.01579	1.01612	1.01607	1.01623	1.01649	1.01679	1.01679	1.01702	1.01724	1.01707
	498.82	1.00012	1.00012	1.00015	1.0003	1.00045	1.00085	1.00107	1.00118	1.00154	1.00209	1.00333	1.0055	1.00738	1.00921	1.00933	1.0092	1.00855	1.00851	1.00843	1.00863	1.0087	1.00885	1.0088	1.00886	1.00907	1.0093	1.00951	1.01006	1.0107	1.01139	1.01185	1.01251	1.01311	1.01416	1.01451	1.01495	1.01548	1.01589	1.01589	1.01631	1.01621	1.01632	1.01662	1.0169	1.017	1.01719	1.01732	1.01722
	499.059	1.00038	1.00015	1.00021	1.00033	1.00054	1.00093	1.00115	1.00134	1.00168	1.00211	1.0034	1.00575	1.00753	1.00947	1.00952	1.00937	1.00887	1.00875	1.00875	1.00893	1.00894	1.00902	1.00895	1.009	1.00926	1.0094	1.00976	1.01035	1.01091	1.01167	1.01207	1.01273	1.01327	1.01441	1.01474	1.0152	1.01563	1.01607	1.016	1.01649	1.01638	1.01661	1.01688	1.01704	1.01721	1.01732	1.01746	1.01735
	499.299	1.0005	1.00012	1.0002	1.00033	1.00056	1.00088	1.00116	1.0014	1.00184	1.00217	1.00338	1.00603	1.00767	1.00954	1.00954	1.00942	1.00903	1.00883	1.00894	1.00904	1.00899	1.00901	1.009	1.00908	1.00941	1.00942	1.00986	1.01054	1.01099	1.01185	1.01222	1.01282	1.01331	1.01451	1.01479	1.0153	1.0157	1.01601	1.01598	1.0165	1.01644	1.01686	1.01708	1.01713	1.01727	1.01733	1.01753	1.01736
	499.538	1.00039	1.00007	1.00014	1.00031	1.0005	1.00076	1.00109	1.00131	1.00187	1.00217	1.00323	1.00604	1.00764	1.00941	1.00937	1.00928	1.00891	1.00873	1.00887	1.00889	1.00885	1.00886	1.00895	1.00898	1.00934	1.00939	1.00977	1.01052	1.01088	1.01183	1.01218	1.01272	1.0133	1.01443	1.01463	1.0152	1.01562	1.01577	1.01588	1.01632	1.01634	1.01687	1.01706	1.01714	1.01718	1.01725	1.01742	1.01722
	499.777	1.00015	1.00001	1.00006	1.00024	1.00042	1.00068	1.00098	1.0012	1.00177	1.00207	1.00301	1.00579	1.00744	1.0092	1.00916	1.00902	1.00872	1.0086	1.00867	1.00867	1.00866	1.00871	1.00884	1.00878	1.00916	1.00932	1.00964	1.01034	1.01065	1.01171	1.012	1.01259	1.01323	1.01421	1.01441	1.015	1.01547	1.01553	1.01578	1.01613	1.01618	1.01667	1.01684	1.01702	1.017	1.01717	1.01722	1.01705
	500.016	0.999992	0.999952	1	1.00018	1.00034	1.00067	1.00091	1.00116	1.00165	1.00195	1.00287	1.00558	1.0073	1.00902	1.009	1.00881	1.00861	1.00858	1.00851	1.00858	1.00854	1.00865	1.0088	1.00869	1.00907	1.00926	1.00956	1.01017	1.0105	1.01164	1.01189	1.0125	1.0131	1.014	1.01431	1.01481	1.01534	1.01536	1.01563	1.01604	1.01606	1.0164	1.01657	1.01683	1.01682	1.01706	1.01707	1.01694
	500.255	0.999971	0.99996	1.00002	1.00016	1.00032	1.00074	1.00095	1.0012	1.00159	1.00189	1.00292	1.00564	1.00738	1.00899	1.00906	1.00881	1.00863	1.00868	1.00848	1.00866	1.00858	1.00873	1.00886	1.0088	1.00911	1.00926	1.00958	1.01012	1.01055	1.01159	1.01195	1.01245	1.01301	1.01395	1.01427	1.01472	1.01524	1.01535	1.01552	1.01605	1.01603	1.01622	1.01645	1.01678	1.01676	1.01694	1.01706	1.01699
	500.494	0.999979	0.999996	1.00005	1.00016	1.00037	1.00085	1.00104	1.00125	1.00158	1.00188	1.00301	1.00582	1.00751	1.00906	1.00929	1.00896	1.0087	1.00877	1.00856	1.00879	1.0087	1.00883	1.00891	1.00901	1.00912	1.00932	1.00961	1.01016	1.01065	1.01155	1.01204	1.01249	1.013	1.01406	1.01425	1.01476	1.01516	1.01541	1.0155	1.01608	1.01609	1.01617	1.01649	1.01687	1.01683	1.0169	1.01717	1.01707
	500.733	0.999888	0.999986	1.00004	1.00014	1.00042	1.00083	1.00105	1.00124	1.00157	1.00185	1.00297	1.00586	1.00755	1.00912	1.00938	1.00899	1.00868	1.00872	1.00856	1.00872	1.00879	1.00877	1.00886	1.00906	1.00896	1.00932	1.00954	1.01018	1.01063	1.01154	1.012	1.01254	1.01299	1.01409	1.01427	1.01474	1.01511	1.01533	1.01546	1.01604	1.01611	1.0162	1.01652	1.01688	1.01683	1.01694	1.01722	1.01697
	500.972	0.999837	0.999978	1.00003	1.00013	1.00043	1.00074	1.00103	1.00122	1.00157	1.00185	1.00293	1.00582	1.00757	1.00916	1.00931	1.00894	1.00862	1.00863	1.0085	1.00855	1.00887	1.00864	1.00884	1.00897	1.0089	1.00925	1.00954	1.01019	1.01058	1.01157	1.01195	1.01248	1.013	1.014	1.01436	1.01463	1.01508	1.01516	1.0154	1.01598	1.01612	1.01629	1.0165	1.01685	1.01682	1.017	1.01721	1.01684
	501.212	0.999962	1.00002	1.00007	1.00011	1.00042	1.00073	1.00106	1.00123	1.00161	1.00195	1.00303	1.00584	1.00766	1.00917	1.00929	1.00902	1.00866	1.00867	1.00852	1.00859	1.00889	1.00865	1.00895	1.00897	1.00903	1.00923	1.00968	1.01025	1.01059	1.0116	1.01198	1.01242	1.01301	1.01393	1.01449	1.01459	1.01503	1.01507	1.01544	1.01599	1.01616	1.01645	1.01652	1.01692	1.01694	1.01707	1.01722	1.01691
	501.451	1.00004	1.00004	1.00006	1.00009	1.00036	1.00074	1.00107	1.00118	1.00159	1.002	1.00309	1.00579	1.00764	1.00904	1.00928	1.00913	1.00869	1.00873	1.00862	1.00875	1.00879	1.00867	1.00903	1.00899	1.00914	1.00921	1.00975	1.01025	1.01056	1.01152	1.01191	1.01244	1.01293	1.01385	1.01449	1.01451	1.01489	1.01499	1.01547	1.01596	1.0161	1.01652	1.01652	1.01696	1.01701	1.01709	1.01717	1.01703
	501.69	0.999967	0.999994	1.00001	1.00009	1.0003	1.00071	1.00102	1.00109	1.00154	1.00197	1.00303	1.00565	1.00757	1.00892	1.00928	1.00914	1.00865	1.00873	1.00868	1.00883	1.00872	1.00867	1.00896	1.0089	1.00914	1.00916	1.00968	1.01017	1.01051	1.01145	1.01176	1.01245	1.01286	1.01372	1.01432	1.01432	1.01476	1.01493	1.01538	1.0159	1.01598	1.01647	1.0165	1.01689	1.01696	1.01705	1.0171	1.01707
	501.929	1.00001	0.999991	1.00002	1.00016	1.00036	1.00073	1.00103	1.00108	1.00161	1.00202	1.00301	1.0057	1.00766	1.00906	1.00944	1.00921	1.00873	1.00883	1.00875	1.0089	1.00883	1.00882	1.00886	1.00892	1.0092	1.00916	1.00966	1.01016	1.01067	1.01156	1.01181	1.01243	1.01297	1.01369	1.01417	1.01422	1.0148	1.01505	1.0153	1.01595	1.01599	1.01648	1.01656	1.0169	1.017	1.01706	1.01724	1.01721
	502.168	1.00026	1.00004	1.00009	1.00027	1.00048	1.00079	1.00117	1.00119	1.00178	1.00219	1.00311	1.00592	1.00791	1.00934	1.00961	1.00934	1.00896	1.00903	1.00893	1.00905	1.00909	1.00906	1.00892	1.0092	1.0094	1.00929	1.0098	1.01034	1.01099	1.01177	1.01202	1.01249	1.01317	1.01378	1.01417	1.0143	1.01497	1.0153	1.01534	1.01611	1.01618	1.01662	1.01675	1.01711	1.01722	1.01721	1.01754	1.01753
	502.407	1.00052	1.00008	1.00016	1.00031	1.00057	1.00086	1.00132	1.00132	1.00192	1.00233	1.00324	1.00609	1.00807	1.00943	1.00956	1.00935	1.00911	1.00919	1.00913	1.0092	1.0093	1.00927	1.00908	1.00944	1.00961	1.00952	1.01001	1.01055	1.0112	1.01187	1.01217	1.01263	1.01324	1.01383	1.01419	1.0144	1.01508	1.01547	1.01546	1.0163	1.01639	1.01683	1.01696	1.0174	1.01744	1.01742	1.01778	1.01786
	502.646	1.00062	1.00007	1.00015	1.00029	1.00058	1.0009	1.00134	1.00138	1.00195	1.00236	1.00328	1.00611	1.00804	1.00933	1.00936	1.00924	1.00908	1.00926	1.00924	1.00931	1.00936	1.00939	1.00919	1.00947	1.00967	1.0097	1.01013	1.01056	1.01124	1.01187	1.01215	1.01271	1.01315	1.01386	1.01417	1.01444	1.01509	1.01548	1.01556	1.01648	1.01644	1.017	1.01707	1.01755	1.01748	1.01754	1.01789	1.01796
	502.885	1.00053	1.00003	1.00006	1.00024	1.00052	1.00085	1.0012	1.00133	1.00184	1.00231	1.00326	1.00611	1.00793	1.0092	1.00923	1.00916	1.00897	1.00921	1.00924	1.00939	1.00938	1.00938	1.00925	1.00946	1.00959	1.00973	1.01011	1.01038	1.01117	1.01188	1.01206	1.01267	1.01304	1.01387	1.0141	1.01438	1.01502	1.01539	1.01557	1.01651	1.01636	1.01697	1.01703	1.0175	1.01738	1.0176	1.01787	1.01787
	503.125	1.00031	0.999994	0.999991	1.00018	1.00042	1.00077	1.00109	1.00125	1.00171	1.00227	1.00326	1.00616	1.00785	1.00915	1.00924	1.00919	1.00891	1.00912	1.00915	1.00943	1.00939	1.00931	1.00934	1.00953	1.0095	1.00968	1.01007	1.01025	1.01109	1.01187	1.01198	1.01258	1.01298	1.01379	1.01398	1.01428	1.0149	1.01528	1.0155	1.01638	1.01636	1.01679	1.01698	1.01743	1.01732	1.0177	1.01785	1.01779
	503.364	1.00016	0.999984	1	1.00014	1.00037	1.00076	1.00115	1.00128	1.0017	1.00228	1.00331	1.0062	1.00785	1.00921	1.00934	1.00927	1.00897	1.00909	1.00911	1.00944	1.00941	1.00931	1.00954	1.00965	1.00953	1.00976	1.01009	1.01037	1.01116	1.01187	1.01198	1.01255	1.01298	1.01373	1.01386	1.01425	1.01484	1.0152	1.01553	1.01636	1.01649	1.0168	1.01704	1.01754	1.01742	1.01787	1.01795	1.01784
	503.603	1.00026	1	1.00008	1.00018	1.00043	1.00085	1.00129	1.00144	1.00183	1.00233	1.00337	1.00622	1.00793	1.00931	1.00951	1.00936	1.00919	1.00924	1.00927	1.00956	1.00951	1.00942	1.00981	1.00982	1.00972	1.00996	1.0102	1.01071	1.01139	1.01198	1.01213	1.01269	1.01309	1.01386	1.01392	1.01428	1.01493	1.0152	1.01576	1.01654	1.0167	1.01704	1.01719	1.01778	1.01765	1.01801	1.01814	1.01799
	503.842	1.0004	1.00004	1.00015	1.0003	1.00052	1.00094	1.00139	1.00157	1.00194	1.00239	1.00344	1.00626	1.0081	1.00941	1.00961	1.00944	1.00944	1.0095	1.00951	1.00972	1.00967	1.00957	1.00995	1.00996	1.00998	1.0101	1.01032	1.01099	1.01151	1.01218	1.01236	1.0129	1.0132	1.01405	1.01414	1.0143	1.01502	1.01531	1.01602	1.01668	1.01682	1.01718	1.01724	1.01786	1.01787	1.01806	1.01825	1.01814
	504.081	1.00033	1.00006	1.00014	1.00038	1.00054	1.00096	1.00139	1.0016	1.00197	1.00242	1.00347	1.00633	1.00827	1.00957	1.00961	1.00951	1.00959	1.00966	1.00966	1.00979	1.00975	1.00963	1.00993	1.01002	1.01017	1.01003	1.01037	1.01106	1.01145	1.01231	1.01248	1.01296	1.01315	1.01403	1.01426	1.01425	1.01497	1.0154	1.01602	1.01665	1.01677	1.01714	1.0172	1.01777	1.01794	1.018	1.01822	1.01819
	504.32	1.00025	1.00006	1.00009	1.00041	1.00053	1.00097	1.00133	1.00165	1.00203	1.00245	1.00355	1.00649	1.0084	1.00976	1.00961	1.00957	1.00965	1.00974	1.00979	1.00983	1.00977	1.00966	1.00992	1.01006	1.01028	1.00999	1.01047	1.01107	1.0114	1.01238	1.01249	1.01293	1.01311	1.01389	1.01419	1.0142	1.01484	1.01546	1.01588	1.01668	1.01679	1.01717	1.01725	1.01777	1.01797	1.01797	1.01826	1.01821
	504.559	1.00033	1.00008	1.0001	1.00043	1.00053	1.00103	1.00131	1.00174	1.00215	1.00254	1.0037	1.00669	1.00848	1.00981	1.00963	1.00962	1.00971	1.00987	1.00996	1.00994	1.00984	1.00977	1.00995	1.01009	1.01036	1.01009	1.01063	1.0111	1.01141	1.01242	1.01247	1.01294	1.01319	1.01381	1.01408	1.01423	1.0148	1.01557	1.01591	1.01686	1.01694	1.01733	1.01744	1.01791	1.01806	1.0181	1.01843	1.01832
	504.798	1.00038	1.00007	1.00015	1.00043	1.00054	1.00102	1.00133	1.00174	1.00219	1.00263	1.00378	1.00669	1.00848	1.00969	1.00959	1.00964	1.00973	1.00996	1.01001	1.00998	1.00989	1.00988	1.00998	1.01006	1.01035	1.01022	1.01066	1.01103	1.01145	1.0124	1.01246	1.0129	1.01317	1.01375	1.01398	1.01426	1.01483	1.01562	1.01604	1.01693	1.01695	1.0174	1.01755	1.0179	1.01808	1.01825	1.01852	1.01836
	505.038	1.00033	1.00003	1.00017	1.00036	1.0005	1.00091	1.00131	1.00163	1.00209	1.00263	1.00371	1.00653	1.00845	1.00955	1.00952	1.00963	1.00968	1.0099	1.00994	1.00986	1.0098	1.00982	1.0099	1.00998	1.01028	1.01024	1.01049	1.01091	1.01149	1.0123	1.01243	1.01275	1.01297	1.01355	1.01381	1.01415	1.01479	1.01552	1.016	1.01674	1.01675	1.01727	1.01745	1.01772	1.01795	1.01821	1.01841	1.01819
	505.277	1.0003	1.00001	1.00013	1.0003	1.00045	1.00085	1.0013	1.00156	1.00194	1.0026	1.0036	1.00644	1.0085	1.00953	1.00949	1.0096	1.00961	1.00978	1.00983	1.00973	1.00973	1.00968	1.00977	1.0099	1.01026	1.01026	1.01041	1.01091	1.01155	1.01217	1.01238	1.01256	1.01274	1.01331	1.01367	1.01398	1.01464	1.01535	1.01583	1.01651	1.01658	1.01713	1.01728	1.01761	1.01781	1.01809	1.01827	1.01803
	505.516	1.00034	1.00004	1.0001	1.00031	1.00047	1.0009	1.00134	1.0016	1.00191	1.00263	1.00358	1.00648	1.00855	1.00955	1.00945	1.00959	1.00958	1.0097	1.00979	1.00974	1.0098	1.00967	1.00977	1.00994	1.01027	1.01032	1.01052	1.01102	1.01158	1.0121	1.01226	1.01236	1.01264	1.01323	1.01363	1.01393	1.01457	1.01523	1.01578	1.01641	1.01653	1.01712	1.01724	1.01771	1.01773	1.01807	1.01825	1.01809
	505.755	1.00037	1.00008	1.00015	1.00036	1.00055	1.00101	1.00138	1.0017	1.00198	1.00263	1.00366	1.00652	1.00853	1.00952	1.00943	1.00961	1.00962	1.00969	1.00985	1.00992	1.00991	1.00983	1.00993	1.01006	1.01025	1.01034	1.01068	1.0111	1.01154	1.01208	1.01208	1.0122	1.01264	1.01326	1.01356	1.01397	1.01464	1.01522	1.01583	1.01643	1.01656	1.0172	1.01729	1.01788	1.01771	1.01811	1.01833	1.01831
	505.994	1.00043	1.00013	1.00021	1.00042	1.00064	1.0011	1.00141	1.00177	1.00211	1.00261	1.00376	1.00659	1.00855	1.00956	1.00954	1.00971	1.00976	1.00979	1.01001	1.01011	1.00996	1.00995	1.01009	1.01015	1.01024	1.01033	1.01079	1.01119	1.0115	1.01213	1.01203	1.01216	1.01265	1.01326	1.01347	1.01396	1.01471	1.01528	1.0158	1.01654	1.01665	1.01727	1.01737	1.018	1.0178	1.01812	1.01838	1.01854
	506.233	1.00051	1.00018	1.00022	1.00048	1.00069	1.00114	1.00147	1.00182	1.00225	1.00267	1.00382	1.00671	1.00866	1.00974	1.00972	1.00988	1.00989	1.00992	1.01016	1.01008	1.0099	1.00997	1.01016	1.01015	1.01031	1.01036	1.01085	1.01129	1.01151	1.01222	1.01214	1.01219	1.01258	1.01326	1.01338	1.01386	1.01467	1.0153	1.01574	1.01661	1.01672	1.0173	1.01749	1.01804	1.01798	1.01819	1.0184	1.01861
	506.472	1.00049	1.00019	1.00023	1.00047	1.0007	1.00114	1.00151	1.00184	1.00231	1.00277	1.00381	1.00676	1.00878	1.00986	1.00977	1.00993	1.00988	1.00995	1.01016	1.00992	1.00975	1.00991	1.01011	1.01008	1.01031	1.01031	1.01079	1.0113	1.01153	1.01221	1.01212	1.01217	1.01243	1.01324	1.01327	1.01366	1.0145	1.01524	1.01566	1.01659	1.01674	1.0172	1.01764	1.01799	1.01807	1.01833	1.01844	1.01854
	506.711	1.00032	1.00015	1.00019	1.00037	1.00066	1.00105	1.00146	1.00175	1.00219	1.00273	1.00374	1.00662	1.00876	1.00969	1.00959	1.00976	1.00971	1.00984	1.01002	1.00985	1.00959	1.00977	1.00995	1.0099	1.01013	1.01013	1.01059	1.01119	1.01146	1.01205	1.01187	1.01205	1.01223	1.01306	1.01305	1.0134	1.01427	1.01512	1.01547	1.01657	1.01671	1.01702	1.01762	1.01783	1.018	1.01834	1.01848	1.0184
	506.951	1.00012	1.0001	1.00009	1.00026	1.00058	1.00092	1.00135	1.00159	1.00196	1.00254	1.00363	1.00632	1.00859	1.00938	1.00935	1.00954	1.0095	1.0097	1.00982	1.00986	1.00952	1.00957	1.00974	1.0097	1.00991	1.00995	1.01038	1.01106	1.01133	1.01188	1.01162	1.01186	1.01203	1.01278	1.01279	1.01317	1.01409	1.01496	1.01527	1.01654	1.01661	1.01692	1.01741	1.01765	1.01784	1.01817	1.01841	1.0182
	507.19	0.99999	1.00009	1.00002	1.00019	1.00051	1.00087	1.00129	1.00151	1.00182	1.00236	1.00355	1.00611	1.00845	1.00921	1.00928	1.00947	1.00937	1.00963	1.00966	1.00986	1.00958	1.00952	1.00966	1.00965	1.00991	1.00996	1.01033	1.01107	1.01128	1.01181	1.0115	1.01166	1.01195	1.01263	1.01271	1.01306	1.01406	1.01485	1.01522	1.01646	1.01648	1.01695	1.01727	1.01757	1.01775	1.01799	1.01829	1.01806
	507.429	0.999933	1.0001	1.00001	1.00015	1.00047	1.00087	1.0013	1.00155	1.00186	1.00232	1.0035	1.00619	1.00841	1.00926	1.00933	1.00951	1.00942	1.00964	1.00962	1.00987	1.00974	1.00968	1.00978	1.00982	1.01011	1.01016	1.01052	1.01119	1.01128	1.01183	1.01147	1.01161	1.01195	1.01258	1.01279	1.01312	1.01413	1.01489	1.01532	1.01635	1.01643	1.01701	1.01733	1.01765	1.01779	1.01794	1.01829	1.01809
	507.668	1	1.00009	1.00005	1.00018	1.0005	1.00091	1.00133	1.00162	1.00195	1.00239	1.0035	1.00641	1.00844	1.0094	1.00937	1.00959	1.00953	1.00972	1.00972	1.00993	1.00989	1.0099	1.01	1.0101	1.01038	1.01041	1.01085	1.0113	1.01128	1.01189	1.01153	1.01174	1.01196	1.01257	1.01287	1.01326	1.01418	1.01506	1.0155	1.01628	1.01653	1.01708	1.01747	1.01786	1.01793	1.01805	1.01843	1.01826
	507.907	1.00018	1.00007	1.00013	1.00025	1.00057	1.00099	1.00138	1.00167	1.00202	1.00251	1.00359	1.00651	1.00852	1.00951	1.0094	1.00971	1.0096	1.00991	1.00992	1.01001	1.01001	1.01006	1.01018	1.01038	1.01064	1.01061	1.0111	1.01138	1.01139	1.01195	1.01168	1.01191	1.01201	1.01259	1.01292	1.01334	1.0142	1.0152	1.01565	1.01632	1.01675	1.01722	1.01763	1.01806	1.01811	1.01822	1.01859	1.01843
	508.146	1.0003	1.00004	1.00019	1.00029	1.00057	1.00106	1.00141	1.00173	1.00208	1.00261	1.00368	1.00652	1.00859	1.00959	1.00947	1.00981	1.00969	1.01014	1.01009	1.01008	1.0101	1.01011	1.01025	1.01055	1.01076	1.01073	1.01115	1.01144	1.01157	1.012	1.01179	1.01195	1.01205	1.01265	1.01295	1.01332	1.01423	1.0152	1.0157	1.01641	1.01695	1.0174	1.01777	1.01812	1.01827	1.01826	1.01867	1.01855
	508.385	1.00034	1.00002	1.0002	1.00028	1.00053	1.00104	1.00139	1.00177	1.00213	1.00268	1.00372	1.00663	1.00868	1.00968	1.00956	1.00988	1.00986	1.01027	1.01021	1.01012	1.01017	1.01006	1.01029	1.01057	1.01072	1.01084	1.0111	1.01146	1.01172	1.01203	1.01179	1.01187	1.012	1.01272	1.01291	1.01331	1.01424	1.01509	1.01574	1.01649	1.01698	1.01751	1.01784	1.01811	1.01835	1.01826	1.01874	1.01861
	508.625	1.00033	1.00003	1.00015	1.00026	1.00056	1.00095	1.00137	1.00179	1.00215	1.00269	1.00372	1.0068	1.00873	1.00975	1.00962	1.00986	1.00997	1.01026	1.01031	1.01018	1.01016	1.01002	1.01034	1.01053	1.01068	1.01094	1.01111	1.01145	1.01178	1.01204	1.01176	1.01174	1.01191	1.01274	1.01282	1.01333	1.01416	1.01505	1.01579	1.01661	1.01685	1.01752	1.01783	1.01813	1.01832	1.01832	1.01881	1.0186
	508.864	1.0003	1.00004	1.00009	1.00025	1.00061	1.00093	1.00139	1.0018	1.00215	1.00265	1.00372	1.0069	1.00871	1.00971	1.00969	1.00981	1.00996	1.01022	1.01029	1.01024	1.01009	1.01008	1.01039	1.01052	1.01077	1.01098	1.01122	1.01149	1.01181	1.01207	1.01171	1.01164	1.01188	1.01268	1.01274	1.01339	1.01411	1.0151	1.01575	1.01671	1.01678	1.01754	1.01781	1.01817	1.01822	1.01839	1.01879	1.01853
	509.103	1.00029	1.00008	1.00008	1.00027	1.00063	1.00097	1.00142	1.0018	1.00216	1.00261	1.00371	1.00692	1.0087	1.00963	1.00978	1.00986	1.00999	1.01026	1.01027	1.01029	1.01012	1.01022	1.01048	1.01055	1.01094	1.01101	1.01138	1.01155	1.01187	1.01209	1.01162	1.01157	1.01191	1.01259	1.01274	1.01343	1.01412	1.01513	1.01569	1.01668	1.01684	1.01762	1.01779	1.01821	1.01812	1.01841	1.01872	1.01849
	509.342	1.00027	1.00011	1.00009	1.0003	1.00061	1.001	1.00139	1.00178	1.00214	1.00262	1.00369	1.00683	1.00876	1.00963	1.00981	1.00997	1.01011	1.01038	1.01033	1.01038	1.01024	1.01034	1.01059	1.01062	1.01105	1.01105	1.01147	1.01151	1.01186	1.01197	1.01148	1.01152	1.01188	1.01252	1.01273	1.01333	1.0141	1.01503	1.01565	1.01657	1.01685	1.01764	1.01773	1.01819	1.01809	1.01836	1.01863	1.0185
	509.581	1.00022	1.0001	1.00007	1.00031	1.00059	1.00098	1.00132	1.00176	1.00212	1.00266	1.00369	1.00668	1.00881	1.00967	1.00974	1.00999	1.01017	1.01049	1.01037	1.01046	1.01035	1.0104	1.01054	1.01064	1.01103	1.01103	1.01145	1.01139	1.01162	1.01174	1.01132	1.01148	1.01171	1.01243	1.01261	1.01307	1.01397	1.01483	1.01561	1.01649	1.0168	1.01752	1.01766	1.01813	1.01804	1.01829	1.01845	1.01845
	509.82	1.00019	1.00007	1.00005	1.00033	1.00058	1.00091	1.00129	1.00173	1.00213	1.00269	1.00376	1.0066	1.00883	1.00964	1.00964	1.00993	1.01008	1.01052	1.01033	1.01048	1.01033	1.01038	1.01035	1.01056	1.01092	1.01093	1.01132	1.01133	1.01134	1.01159	1.01113	1.0114	1.01152	1.0123	1.0125	1.01281	1.0138	1.01467	1.01558	1.01646	1.01681	1.01738	1.01761	1.01806	1.01795	1.01823	1.01821	1.01829
	510.059	1.00023	1.00005	1.00006	1.00036	1.00059	1.00087	1.00131	1.00173	1.00215	1.00269	1.00383	1.00662	1.00887	1.00958	1.00961	1.00989	1.00994	1.01051	1.01029	1.0104	1.0102	1.01034	1.01032	1.01049	1.01086	1.01085	1.01119	1.01141	1.01127	1.01153	1.01105	1.01131	1.01143	1.01218	1.01246	1.01269	1.01371	1.01466	1.01558	1.01645	1.01683	1.01735	1.01761	1.01801	1.01794	1.01821	1.01813	1.01818
	510.298	1.00026	1.00005	1.00008	1.00037	1.0006	1.00092	1.00132	1.00174	1.00216	1.0027	1.00385	1.00666	1.00899	1.00961	1.0096	1.00986	1.00985	1.01045	1.01028	1.01028	1.01008	1.01028	1.01046	1.01055	1.0109	1.01085	1.01113	1.01148	1.0114	1.01144	1.01109	1.01125	1.01142	1.01209	1.0124	1.01263	1.01374	1.01475	1.01557	1.01641	1.01683	1.01741	1.0177	1.01804	1.01806	1.01822	1.01823	1.0182
	510.538	1.00024	1.00005	1.00012	1.00038	1.00062	1.00101	1.00135	1.00178	1.00216	1.0027	1.00383	1.00671	1.00908	1.00971	1.00961	1.00984	1.00987	1.01037	1.01031	1.01024	1.01007	1.01023	1.01062	1.01065	1.01089	1.01093	1.01113	1.01137	1.01147	1.01131	1.01109	1.01117	1.01141	1.01201	1.01226	1.01254	1.0138	1.01481	1.0155	1.01639	1.01686	1.01752	1.01782	1.0181	1.01817	1.01824	1.01831	1.01823
	510.777	1.00029	1.00006	1.00017	1.00039	1.00064	1.00109	1.00141	1.00183	1.0022	1.00269	1.00385	1.00679	1.00907	1.00971	1.00966	1.00989	1.00998	1.01034	1.01041	1.01024	1.01018	1.01025	1.01069	1.01075	1.01086	1.0111	1.01117	1.01122	1.01143	1.01126	1.0111	1.0111	1.01138	1.01204	1.01223	1.01257	1.01383	1.01482	1.01545	1.01648	1.01697	1.01759	1.01786	1.01811	1.01816	1.01825	1.01832	1.01818
	511.016	1.00036	1.0001	1.00019	1.00035	1.00064	1.00111	1.00147	1.00185	1.00227	1.00264	1.00387	1.00688	1.00898	1.00965	1.00971	1.00996	1.01011	1.01036	1.01047	1.01025	1.01027	1.01029	1.01069	1.01081	1.01092	1.01129	1.01124	1.01119	1.01139	1.01134	1.01117	1.01113	1.01132	1.01221	1.01236	1.01268	1.01379	1.01479	1.01545	1.01658	1.01706	1.01752	1.01779	1.01811	1.01809	1.01819	1.01831	1.01806
	511.255	1.00032	1.00011	1.00017	1.00025	1.00061	1.00107	1.00146	1.00184	1.0023	1.00258	1.00384	1.00694	1.00889	1.00959	1.0097	1.00993	1.01021	1.01041	1.01044	1.01023	1.01025	1.01029	1.01069	1.01086	1.01102	1.01139	1.01131	1.01128	1.01135	1.01147	1.01117	1.01118	1.01122	1.01233	1.01245	1.0127	1.01368	1.01474	1.01541	1.0165	1.01698	1.01737	1.01773	1.01811	1.01808	1.01812	1.01828	1.01795
	511.494	1.00025	1.00009	1.00014	1.00017	1.00057	1.00102	1.00139	1.0018	1.00229	1.00258	1.00384	1.00694	1.00885	1.00953	1.00962	1.00985	1.01024	1.01048	1.01036	1.01021	1.01022	1.01035	1.0107	1.0109	1.01112	1.01139	1.01143	1.01138	1.01127	1.0115	1.01105	1.01115	1.01112	1.01223	1.01244	1.01261	1.01358	1.01465	1.01531	1.0164	1.01688	1.01728	1.01773	1.01806	1.01813	1.01811	1.0182	1.01789
	511.733	1.00018	1.00006	1.0001	1.00018	1.00054	1.00096	1.00134	1.00175	1.00222	1.00264	1.00386	1.00685	1.00884	1.00948	1.00955	1.00985	1.01019	1.01053	1.01027	1.01019	1.01027	1.01045	1.01075	1.01096	1.01121	1.01135	1.0115	1.01136	1.01118	1.0114	1.0109	1.0111	1.01114	1.01201	1.0124	1.01256	1.01356	1.0146	1.01521	1.01642	1.01693	1.01733	1.01768	1.01801	1.01818	1.01812	1.01813	1.01792
	511.972	1.00012	1.00005	1.00008	1.00025	1.00051	1.00094	1.00134	1.00173	1.00215	1.00269	1.00386	1.00678	1.00882	1.00945	1.00957	1.00996	1.01021	1.01061	1.01026	1.01025	1.0104	1.01058	1.01086	1.01102	1.01129	1.01135	1.01151	1.01126	1.01123	1.01136	1.01088	1.0111	1.01124	1.01194	1.0124	1.01265	1.01368	1.01462	1.01524	1.01652	1.01704	1.01743	1.01762	1.01804	1.01822	1.01811	1.01814	1.01807
	512.211	1.00017	1.00008	1.00013	1.00032	1.00054	1.001	1.00138	1.00175	1.00215	1.00277	1.00392	1.00689	1.00887	1.00951	1.0097	1.01015	1.0104	1.01078	1.0104	1.01048	1.01058	1.01076	1.01103	1.01112	1.01146	1.01151	1.01162	1.01128	1.01145	1.01148	1.011	1.01119	1.01137	1.01213	1.01245	1.01287	1.0139	1.01475	1.01541	1.01668	1.01716	1.01753	1.01774	1.01819	1.01829	1.01817	1.01826	1.01828
	512.451	1.00026	1.0001	1.00016	1.00037	1.00064	1.0011	1.00146	1.00175	1.00219	1.00282	1.00404	1.00706	1.00901	1.0096	1.0098	1.01026	1.01054	1.01095	1.01053	1.0107	1.0107	1.01089	1.01118	1.01127	1.01164	1.01168	1.01174	1.01141	1.01155	1.01164	1.01117	1.01131	1.01147	1.01227	1.01252	1.01305	1.01401	1.01489	1.01556	1.01681	1.0173	1.01765	1.01791	1.0183	1.01833	1.01825	1.0184	1.01847
	512.69	1.00024	1.00007	1.00012	1.00035	1.0007	1.0011	1.0015	1.00172	1.00222	1.00275	1.00407	1.00709	1.00908	1.00962	1.00977	1.01018	1.01044	1.0109	1.01049	1.01071	1.0107	1.01088	1.01123	1.01146	1.01167	1.01168	1.01166	1.01151	1.01141	1.01168	1.01123	1.01133	1.01144	1.01222	1.01251	1.01305	1.01395	1.01496	1.01558	1.01682	1.01733	1.01769	1.01791	1.01827	1.01828	1.01824	1.01843	1.0185
	512.929	1.00018	1.00003	1.00008	1.00031	1.0007	1.00105	1.00147	1.00172	1.00221	1.00265	1.00398	1.00699	1.00898	1.00954	1.00968	1.01004	1.01028	1.01077	1.01048	1.01059	1.01064	1.01083	1.01122	1.01155	1.01164	1.01162	1.01151	1.0115	1.01121	1.01159	1.0111	1.01124	1.01126	1.01213	1.01245	1.01292	1.01383	1.01489	1.01557	1.01682	1.01722	1.01762	1.01781	1.01813	1.01816	1.01814	1.01836	1.01837
	513.168	1.0002	1.00004	1.00009	1.00029	1.00069	1.00101	1.00146	1.00179	1.00214	1.00266	1.00386	1.00697	1.00891	1.00945	1.00968	1.01	1.01034	1.01081	1.01062	1.01052	1.01063	1.01089	1.01122	1.01157	1.01172	1.01167	1.01153	1.0115	1.01109	1.01149	1.01092	1.01118	1.01112	1.01206	1.01233	1.01277	1.01372	1.01476	1.01559	1.01685	1.01711	1.01752	1.01775	1.01791	1.01803	1.018	1.01824	1.01821
	513.407	1.00026	1.00007	1.0001	1.00027	1.00069	1.00097	1.00146	1.00185	1.00209	1.00274	1.00382	1.00706	1.00897	1.00945	1.00975	1.01008	1.0105	1.01091	1.01073	1.01054	1.01066	1.01097	1.01126	1.0116	1.01183	1.01175	1.01156	1.01146	1.01108	1.01144	1.01083	1.01116	1.01105	1.01192	1.0121	1.01261	1.01358	1.01465	1.01557	1.01678	1.01701	1.01745	1.01767	1.01767	1.01792	1.01787	1.01813	1.01816
	513.646	1.00027	1.00005	1.00009	1.00024	1.00066	1.00093	1.00141	1.00182	1.00211	1.00274	1.00383	1.00715	1.00905	1.00951	1.00977	1.01012	1.01053	1.01091	1.01068	1.01056	1.01067	1.01098	1.01129	1.01158	1.01177	1.01171	1.01142	1.01128	1.01113	1.01133	1.01072	1.01104	1.01098	1.01177	1.01182	1.01243	1.01338	1.01456	1.01547	1.01659	1.01693	1.0174	1.01753	1.01756	1.01786	1.01777	1.01808	1.01819
	513.885	1.00026	1.00003	1.00008	1.00021	1.00061	1.0009	1.00134	1.00176	1.00213	1.00267	1.00381	1.00716	1.00904	1.00957	1.00972	1.01012	1.01048	1.01083	1.0106	1.01056	1.01069	1.01095	1.01126	1.01147	1.01159	1.01159	1.01127	1.01111	1.01114	1.01117	1.01053	1.01089	1.01092	1.01165	1.01164	1.01234	1.0132	1.0145	1.01535	1.01651	1.01688	1.01735	1.01743	1.01759	1.01788	1.01775	1.01813	1.01816
	514.124	1.0003	1.00005	1.0001	1.00024	1.0006	1.00092	1.00132	1.0018	1.00217	1.0026	1.00376	1.00716	1.00898	1.00961	1.0097	1.01019	1.0105	1.01079	1.01056	1.01061	1.01072	1.0109	1.01121	1.01143	1.01148	1.01155	1.0113	1.01108	1.01114	1.01113	1.01046	1.01089	1.01094	1.01161	1.01168	1.01236	1.01316	1.01449	1.01535	1.01658	1.01685	1.01734	1.01743	1.01767	1.01789	1.01778	1.01825	1.0181
	514.364	1.00031	1.00005	1.00014	1.00025	1.00061	1.00096	1.00131	1.00186	1.00223	1.00257	1.00376	1.0072	1.00897	1.00962	1.00971	1.01023	1.0105	1.01075	1.01052	1.01067	1.01069	1.01087	1.0112	1.01152	1.01154	1.01157	1.01147	1.01111	1.01109	1.01117	1.01051	1.01094	1.01103	1.01168	1.01181	1.01235	1.01322	1.01453	1.01539	1.01665	1.01681	1.01732	1.01746	1.0177	1.01779	1.01779	1.01833	1.0181
	514.603	1.00027	1.00004	1.00015	1.00022	1.0006	1.001	1.00137	1.00189	1.00227	1.00262	1.00386	1.00728	1.0091	1.00961	1.00971	1.01018	1.01045	1.01076	1.01054	1.01067	1.01068	1.01091	1.01124	1.01169	1.01171	1.01162	1.0116	1.01114	1.01107	1.01115	1.01061	1.01091	1.01106	1.0118	1.01191	1.01237	1.01323	1.01458	1.01538	1.01665	1.01677	1.0173	1.01751	1.01771	1.01774	1.01779	1.01834	1.01816
	514.842	1.00029	1.00004	1.00017	1.00024	1.0006	1.00105	1.00152	1.00193	1.00229	1.00277	1.00404	1.00734	1.00925	1.00968	1.0097	1.01021	1.0105	1.01094	1.01068	1.0107	1.0108	1.011	1.01132	1.01186	1.0119	1.01177	1.01163	1.01116	1.01113	1.01111	1.01076	1.01084	1.01099	1.01187	1.01198	1.01244	1.01328	1.01461	1.01541	1.01665	1.01675	1.01733	1.01755	1.01772	1.01782	1.01791	1.01834	1.01824
	515.081	1.00036	1.00004	1.00018	1.00028	1.00059	1.00108	1.00163	1.00197	1.00225	1.00282	1.00416	1.00727	1.00927	1.0097	1.00969	1.01026	1.01057	1.01108	1.01073	1.01073	1.01091	1.01103	1.01138	1.01188	1.01199	1.01189	1.01152	1.01114	1.01111	1.01105	1.01086	1.0108	1.01087	1.01182	1.01196	1.01238	1.01337	1.01457	1.01538	1.01658	1.01669	1.01731	1.01739	1.01761	1.01777	1.01802	1.01828	1.01823
	515.32	1.00045	1.00004	1.00017	1.00032	1.0006	1.00111	1.00165	1.00201	1.00222	1.00279	1.00415	1.00722	1.00924	1.00963	1.0098	1.0103	1.01061	1.01107	1.01068	1.01073	1.01097	1.01109	1.01149	1.01179	1.01206	1.01191	1.0114	1.01118	1.01104	1.01105	1.0109	1.01086	1.01083	1.01179	1.01188	1.01229	1.01347	1.01457	1.0153	1.01642	1.0166	1.01716	1.01717	1.01745	1.01765	1.01798	1.01818	1.01817
	515.559	1.00056	1.00007	1.00019	1.0004	1.00069	1.00117	1.00165	1.00206	1.00228	1.00287	1.0042	1.00741	1.00929	1.00964	1.01001	1.01042	1.01074	1.01106	1.01077	1.01077	1.01112	1.01132	1.01169	1.01186	1.01225	1.01196	1.0114	1.01135	1.0111	1.01115	1.01098	1.01103	1.01093	1.01186	1.01194	1.01233	1.01351	1.01465	1.01534	1.01635	1.01656	1.01706	1.01723	1.01751	1.01771	1.01794	1.01822	1.01822
	515.798	1.00062	1.00009	1.00019	1.00046	1.00074	1.0012	1.00164	1.00205	1.00234	1.00294	1.00423	1.00759	1.00932	1.00973	1.01009	1.0105	1.01087	1.01105	1.0109	1.01078	1.01122	1.01152	1.01174	1.01206	1.01243	1.01194	1.01141	1.01144	1.01116	1.01119	1.01096	1.01108	1.01099	1.01187	1.01202	1.01236	1.01339	1.01462	1.01544	1.01636	1.01652	1.01703	1.0174	1.01767	1.01777	1.01796	1.01828	1.01835
	516.037	1.00055	1.00007	1.00013	1.00042	1.00066	1.00112	1.00157	1.00189	1.00226	1.00283	1.00406	1.0075	1.00919	1.00971	1.00994	1.01036	1.01086	1.01094	1.01081	1.01069	1.01107	1.01142	1.01165	1.01208	1.01236	1.01176	1.0113	1.01127	1.01101	1.01109	1.01071	1.01095	1.01089	1.01172	1.01189	1.01226	1.01316	1.01441	1.01541	1.01627	1.01639	1.01693	1.01725	1.01762	1.01764	1.01793	1.0182	1.01836
	516.277	1.0004	1.00004	1.00005	1.00033	1.00056	1.00101	1.00148	1.00172	1.00211	1.0027	1.00388	1.00732	1.00907	1.00958	1.00974	1.01018	1.01077	1.01084	1.01059	1.01061	1.01086	1.01113	1.01157	1.0119	1.01211	1.01153	1.01116	1.011	1.01078	1.01094	1.01046	1.01076	1.01077	1.01151	1.01167	1.01209	1.013	1.0142	1.01526	1.01608	1.0162	1.01678	1.01693	1.01739	1.01747	1.01781	1.01807	1.0182
	516.516	1.00028	1.00002	1.00004	1.0003	1.00057	1.00102	1.00146	1.00174	1.00207	1.00271	1.00391	1.00724	1.00912	1.0095	1.00972	1.01023	1.0108	1.0108	1.01047	1.01063	1.01086	1.01101	1.01159	1.01187	1.01197	1.01139	1.01111	1.01087	1.01075	1.01091	1.01043	1.01068	1.01078	1.01142	1.01158	1.012	1.01299	1.01414	1.01517	1.01599	1.01607	1.01666	1.01677	1.01723	1.01738	1.01775	1.01804	1.01807
	516.755	1.00025	1.00002	1.00011	1.00032	1.00064	1.00111	1.0015	1.00188	1.00217	1.00279	1.00406	1.00724	1.00927	1.00948	1.00986	1.01043	1.01093	1.01076	1.01052	1.01071	1.01099	1.0111	1.01173	1.01204	1.01198	1.01138	1.01118	1.01089	1.01087	1.01095	1.01054	1.01072	1.01086	1.01147	1.01169	1.012	1.01306	1.01413	1.01516	1.016	1.01605	1.01655	1.01682	1.01719	1.01738	1.01778	1.01808	1.01811
	516.994	1.00025	1.00002	1.00015	1.00032	1.00066	1.00116	1.00153	1.00197	1.00225	1.00288	1.00411	1.00725	1.00928	1.00943	1.00996	1.01054	1.01096	1.0107	1.01058	1.0108	1.01106	1.01122	1.0119	1.01216	1.01203	1.01146	1.01123	1.01094	1.01089	1.01093	1.01061	1.01078	1.01089	1.01155	1.01179	1.01204	1.0131	1.01407	1.01505	1.01597	1.01607	1.01642	1.01693	1.01715	1.0174	1.01776	1.01807	1.01819
	517.233	1.00025	1.00003	1.00014	1.00031	1.00066	1.00117	1.00159	1.00195	1.00227	1.00293	1.00405	1.00726	1.00921	1.0094	1.00998	1.01054	1.01092	1.01073	1.01056	1.01092	1.0111	1.01131	1.01203	1.01218	1.01205	1.01154	1.01124	1.01096	1.01081	1.01092	1.01068	1.01078	1.01089	1.0116	1.01173	1.01206	1.01307	1.01406	1.01487	1.01588	1.016	1.01635	1.01699	1.01715	1.01741	1.0177	1.01804	1.0182
	517.472	1.00021	1.00006	1.00012	1.00033	1.00066	1.00117	1.00165	1.00188	1.00226	1.00287	1.00401	1.00726	1.00922	1.00949	1.00997	1.01049	1.01089	1.01082	1.01054	1.01102	1.01114	1.01139	1.01211	1.01219	1.01206	1.01152	1.01121	1.01098	1.01075	1.011	1.01077	1.01074	1.01086	1.01155	1.01158	1.01202	1.01297	1.01408	1.01473	1.01573	1.01583	1.0164	1.01693	1.01721	1.01747	1.01768	1.01803	1.01818
	517.711	1.0001	1.00005	1.00011	1.00034	1.00065	1.00111	1.00162	1.00183	1.00221	1.00272	1.004	1.00727	1.00922	1.00959	1.00992	1.01041	1.01086	1.01087	1.01054	1.01096	1.01116	1.01143	1.01209	1.01219	1.01203	1.01143	1.01112	1.01094	1.01071	1.01102	1.01077	1.01067	1.01073	1.01139	1.01141	1.01191	1.01281	1.01399	1.0146	1.01549	1.01565	1.0164	1.01675	1.01719	1.01754	1.01766	1.01798	1.01811
	517.95	1	1.00001	1.0001	1.00033	1.00062	1.00102	1.00155	1.00187	1.00217	1.00261	1.00404	1.00732	1.0092	1.0096	1.0099	1.01036	1.01086	1.01089	1.01055	1.01081	1.01118	1.01146	1.012	1.01214	1.01201	1.01136	1.011	1.01083	1.0107	1.01097	1.01065	1.01064	1.01059	1.01123	1.01135	1.01182	1.0127	1.01384	1.01448	1.01527	1.01556	1.01624	1.01662	1.01707	1.01751	1.01759	1.01793	1.01802
	518.19	1	1.00001	1.00012	1.00034	1.00059	1.00103	1.00151	1.00194	1.00222	1.00263	1.00413	1.00747	1.00927	1.00958	1.01	1.01038	1.01088	1.01092	1.0106	1.01079	1.01119	1.01154	1.01198	1.01216	1.01204	1.01139	1.01096	1.01075	1.01074	1.01095	1.01058	1.01071	1.01059	1.0112	1.01147	1.01183	1.01269	1.01377	1.01442	1.01523	1.0156	1.01611	1.01667	1.01703	1.01746	1.01758	1.01805	1.0181
	518.429	1.00006	1.00005	1.00015	1.00036	1.00059	1.00111	1.00153	1.00195	1.00233	1.00275	1.0042	1.00766	1.00938	1.00957	1.01009	1.01043	1.01086	1.01093	1.01066	1.01087	1.0112	1.0116	1.01207	1.01227	1.01211	1.01147	1.01101	1.01081	1.0108	1.01097	1.01059	1.01083	1.01069	1.01127	1.01162	1.01186	1.01271	1.0138	1.01437	1.01531	1.01575	1.01614	1.01675	1.01707	1.0175	1.01774	1.01826	1.01833
	518.668	1.0001	1.00008	1.00016	1.00038	1.0006	1.00115	1.00156	1.00193	1.00236	1.00286	1.00424	1.00776	1.00937	1.00957	1.01002	1.0104	1.01082	1.0109	1.01069	1.01089	1.01125	1.01159	1.01214	1.0123	1.01212	1.01144	1.01107	1.01088	1.01078	1.01098	1.01059	1.01086	1.01063	1.01127	1.01161	1.0118	1.0127	1.0138	1.01427	1.01533	1.01585	1.0162	1.01667	1.01712	1.01753	1.01791	1.01828	1.01841
	518.907	1.00013	1.00008	1.00015	1.00039	1.00061	1.00115	1.00161	1.0019	1.00231	1.00285	1.00423	1.00774	1.00922	1.00956	1.00995	1.01036	1.01079	1.01085	1.01072	1.01084	1.01135	1.01157	1.01212	1.01219	1.01207	1.01131	1.01106	1.01086	1.01072	1.01096	1.01059	1.01079	1.01051	1.0112	1.01151	1.01165	1.01267	1.0137	1.01414	1.01521	1.01578	1.01614	1.01654	1.01717	1.01746	1.01793	1.01814	1.01825
	519.146	1.00016	1.00006	1.00015	1.00039	1.00061	1.00116	1.00163	1.00186	1.0023	1.0028	1.00418	1.00773	1.00905	1.00955	1.00993	1.01038	1.01078	1.0108	1.01074	1.01081	1.01138	1.01162	1.0121	1.01211	1.012	1.01121	1.01103	1.01081	1.01072	1.01095	1.01061	1.01074	1.01053	1.01116	1.01147	1.01155	1.01264	1.01358	1.01405	1.01509	1.0156	1.0161	1.01655	1.01716	1.01737	1.01788	1.01812	1.0181
	519.385	1.00016	1.00001	1.00015	1.00037	1.00059	1.00111	1.00159	1.00182	1.00228	1.00277	1.00406	1.00771	1.00896	1.00946	1.00985	1.0104	1.01076	1.01074	1.01065	1.01082	1.0113	1.0117	1.01209	1.01211	1.01194	1.01117	1.011	1.01072	1.01073	1.01095	1.01053	1.01068	1.01056	1.01116	1.01148	1.01152	1.01255	1.0134	1.0139	1.01495	1.01537	1.0161	1.01659	1.0171	1.01732	1.0178	1.0182	1.01806
	519.624	1.00016	0.999966	1.00011	1.00034	1.00056	1.00099	1.00155	1.0018	1.0022	1.00273	1.00397	1.0076	1.00897	1.00936	1.00975	1.01037	1.01073	1.01069	1.01052	1.0109	1.01129	1.01182	1.01208	1.01209	1.01189	1.01116	1.01093	1.01062	1.01071	1.01093	1.01033	1.01056	1.01048	1.01118	1.01149	1.0115	1.01244	1.01324	1.01373	1.01481	1.01524	1.0161	1.01661	1.01712	1.01729	1.0177	1.01821	1.01812
	519.863	1.00017	0.999948	1.00006	1.0003	1.00056	1.0009	1.00157	1.00174	1.00214	1.00268	1.00402	1.00747	1.00908	1.00938	1.0098	1.0104	1.01077	1.01072	1.01053	1.01098	1.01143	1.01195	1.01213	1.01209	1.01191	1.01111	1.01085	1.01059	1.01072	1.01094	1.01023	1.01053	1.01051	1.01125	1.0115	1.01152	1.0124	1.0132	1.0137	1.01481	1.01534	1.01613	1.01664	1.01719	1.01731	1.01766	1.0182	1.01824
	520.103	1.00014	0.99997	1.00006	1.00027	1.00058	1.00091	1.00157	1.00168	1.00213	1.00267	1.00417	1.00744	1.00916	1.00947	1.00993	1.0105	1.01086	1.01076	1.01066	1.01102	1.01159	1.01199	1.01223	1.01217	1.012	1.01109	1.01086	1.0107	1.01079	1.01098	1.0103	1.0106	1.01068	1.01135	1.01149	1.01162	1.01241	1.01324	1.01374	1.01489	1.01547	1.01614	1.01673	1.01724	1.01741	1.01772	1.01828	1.0184
	520.342	1.00015	1.00003	1.00012	1.00028	1.0006	1.00103	1.00156	1.00173	1.00215	1.00279	1.00428	1.00755	1.00919	1.00958	1.01004	1.01062	1.01094	1.01076	1.01084	1.0111	1.01171	1.01199	1.01233	1.01226	1.01201	1.01123	1.01099	1.01091	1.01093	1.01109	1.01045	1.01069	1.0108	1.01142	1.01151	1.01171	1.01244	1.01331	1.01372	1.0149	1.01548	1.01615	1.01688	1.01729	1.01756	1.0179	1.01843	1.01861
	520.581	1.00024	1.00009	1.00016	1.0003	1.0006	1.00117	1.00156	1.00185	1.00219	1.00294	1.00426	1.00772	1.00924	1.00962	1.01005	1.01068	1.01093	1.01072	1.01096	1.01124	1.01178	1.01203	1.01241	1.01234	1.01196	1.01146	1.01119	1.01103	1.01104	1.01117	1.01058	1.01083	1.01083	1.01146	1.01156	1.01174	1.01248	1.01331	1.01367	1.01483	1.01543	1.01622	1.01697	1.01738	1.01772	1.01814	1.01856	1.01878
	520.82	1.00025	1.0001	1.00013	1.0003	1.00058	1.0012	1.00155	1.00186	1.00217	1.00295	1.00415	1.0078	1.00923	1.00953	1.00998	1.01067	1.01081	1.01066	1.01097	1.0113	1.01182	1.0121	1.01249	1.01238	1.01196	1.01155	1.01126	1.01093	1.01102	1.01112	1.01067	1.01089	1.01078	1.01143	1.01156	1.01172	1.01249	1.01317	1.01363	1.01472	1.01543	1.01625	1.01687	1.01739	1.01782	1.01822	1.01857	1.01882
	521.059	1.00023	1.00008	1.00008	1.00032	1.00057	1.00112	1.00155	1.00181	1.0021	1.00286	1.00405	1.00771	1.00918	1.00942	1.00994	1.0107	1.01076	1.01065	1.01097	1.01136	1.01185	1.01221	1.01259	1.01242	1.01202	1.01147	1.01122	1.01085	1.01095	1.011	1.01075	1.01082	1.01073	1.01143	1.01154	1.01169	1.01246	1.013	1.0136	1.01466	1.01544	1.0162	1.0167	1.0173	1.01778	1.01813	1.01849	1.01878
	521.298	1.00027	1.00007	1.00008	1.00037	1.00059	1.00109	1.00163	1.00179	1.00207	1.00283	1.00404	1.00761	1.00918	1.00947	1.01	1.01084	1.01088	1.0107	1.01101	1.01149	1.01187	1.01238	1.01268	1.01248	1.01207	1.01142	1.0112	1.01095	1.01099	1.01095	1.01083	1.01075	1.01075	1.01152	1.01159	1.01167	1.01242	1.01294	1.0136	1.01463	1.01538	1.01615	1.01668	1.01725	1.0177	1.01805	1.0184	1.01878
	521.537	1.00032	1.00008	1.00012	1.00039	1.00063	1.00112	1.00171	1.00182	1.00211	1.00288	1.00411	1.00766	1.00923	1.00961	1.0101	1.01091	1.01103	1.01082	1.01112	1.0116	1.01185	1.01255	1.01275	1.01256	1.01209	1.01148	1.01126	1.01116	1.01108	1.011	1.01084	1.01075	1.01082	1.01158	1.01156	1.01164	1.01236	1.01291	1.01357	1.01462	1.0153	1.01614	1.01682	1.01735	1.01775	1.01809	1.01844	1.01882
	521.777	1.00033	1.00009	1.00016	1.00043	1.00068	1.00118	1.0017	1.00187	1.00216	1.00294	1.00423	1.00779	1.00927	1.00972	1.01018	1.01089	1.01104	1.01096	1.01125	1.01161	1.01187	1.01265	1.01281	1.01265	1.01213	1.01153	1.01136	1.01128	1.01109	1.0111	1.01079	1.01073	1.01082	1.01158	1.01144	1.01162	1.01229	1.01281	1.01349	1.01462	1.0153	1.01616	1.01698	1.01752	1.01792	1.01824	1.01865	1.01892
	522.016	1.0003	1.0001	1.00019	1.00047	1.0007	1.00121	1.00163	1.00191	1.00219	1.00295	1.00431	1.00785	1.00926	1.00969	1.01018	1.01081	1.01096	1.01101	1.01125	1.01157	1.01192	1.01261	1.01281	1.01263	1.01214	1.01141	1.01134	1.01125	1.011	1.01116	1.01079	1.01068	1.01075	1.01156	1.01132	1.01161	1.01223	1.01268	1.01344	1.01464	1.01536	1.01622	1.017	1.01762	1.01805	1.0184	1.01882	1.01903
	522.255	1.00026	1.00009	1.0002	1.00048	1.00069	1.00119	1.00158	1.0019	1.00219	1.00292	1.0043	1.00782	1.00917	1.00956	1.0101	1.01074	1.01093	1.01092	1.01114	1.01145	1.0119	1.01252	1.01274	1.01244	1.01206	1.0112	1.01121	1.01113	1.01093	1.01117	1.01081	1.0107	1.01068	1.01155	1.01125	1.01162	1.01213	1.01262	1.01351	1.01471	1.01539	1.01628	1.01691	1.01761	1.01805	1.01844	1.01883	1.0191
	522.494	1.00022	1.00005	1.00019	1.00044	1.00066	1.00113	1.00156	1.00182	1.00218	1.00289	1.00428	1.00786	1.00905	1.00949	1.01007	1.01072	1.01094	1.01082	1.01108	1.01127	1.01183	1.01242	1.01271	1.01226	1.01194	1.01112	1.01113	1.01109	1.01093	1.01113	1.01083	1.0108	1.01071	1.01147	1.01125	1.0116	1.01202	1.01265	1.01356	1.01477	1.0154	1.01629	1.01679	1.01756	1.01797	1.01838	1.01881	1.01912
	522.733	1.00009	0.999992	1.00012	1.00035	1.00059	1.00105	1.00155	1.00178	1.00218	1.00283	1.00428	1.00794	1.00893	1.00949	1.01004	1.01066	1.01088	1.01075	1.01101	1.01113	1.01176	1.01234	1.01274	1.01216	1.01179	1.01117	1.01107	1.01111	1.01095	1.01105	1.01084	1.01087	1.01081	1.01133	1.01123	1.01152	1.01189	1.01267	1.01344	1.01465	1.01533	1.0162	1.01663	1.01752	1.01791	1.01832	1.01881	1.0191
	522.972	0.999915	0.999969	1.00003	1.00027	1.00052	1.00102	1.00153	1.00179	1.00219	1.00276	1.00426	1.00794	1.00884	1.00948	1.00994	1.01058	1.01078	1.01068	1.01091	1.01114	1.01176	1.01235	1.01276	1.01209	1.01163	1.01122	1.01095	1.01108	1.01098	1.01103	1.01083	1.01089	1.01086	1.01121	1.01115	1.01141	1.01174	1.01257	1.01323	1.01442	1.01521	1.01608	1.01659	1.01749	1.01786	1.01833	1.01876	1.01906
	523.211	0.99998	1.00002	1.00004	1.00027	1.00055	1.00107	1.00156	1.00185	1.00223	1.00275	1.00427	1.00788	1.00886	1.00945	1.00993	1.01063	1.01078	1.0107	1.01092	1.01132	1.01191	1.01257	1.01279	1.01211	1.01157	1.01127	1.01097	1.0111	1.01109	1.01117	1.01086	1.01089	1.01091	1.01121	1.01117	1.01142	1.01166	1.01248	1.01314	1.01428	1.01516	1.01608	1.01679	1.01751	1.01788	1.01841	1.01878	1.01904
	523.45	1.00026	1.0001	1.00011	1.00033	1.00064	1.00116	1.00165	1.0019	1.00227	1.00275	1.00433	1.00787	1.00894	1.00947	1.01004	1.01077	1.01087	1.01083	1.01105	1.01156	1.01215	1.01282	1.01283	1.01223	1.01167	1.01133	1.01116	1.0112	1.01117	1.01131	1.01089	1.01088	1.01099	1.0113	1.0113	1.01151	1.01166	1.01243	1.01316	1.0143	1.01517	1.01618	1.01698	1.01752	1.01793	1.01848	1.01891	1.01907
	523.69	1.00034	1.00012	1.00015	1.00035	1.00067	1.00123	1.00168	1.00193	1.0023	1.00274	1.00438	1.00792	1.00901	1.00953	1.01007	1.01084	1.01091	1.01097	1.01115	1.01172	1.01236	1.01287	1.01281	1.01231	1.01178	1.01133	1.01132	1.01126	1.0111	1.0113	1.01087	1.01087	1.01102	1.01132	1.01137	1.01153	1.0116	1.01231	1.01317	1.01437	1.01515	1.01622	1.01691	1.01752	1.01787	1.01849	1.01896	1.01913
	523.929	1.00011	1.00008	1.00012	1.00032	1.00061	1.00123	1.00158	1.00192	1.00231	1.00277	1.00439	1.00799	1.009	1.00954	1.00998	1.01084	1.01084	1.01101	1.01116	1.01178	1.01244	1.01284	1.01272	1.01226	1.01176	1.01122	1.01131	1.0112	1.01091	1.01119	1.01082	1.01084	1.01096	1.01122	1.01132	1.01141	1.01145	1.01213	1.01306	1.01438	1.01502	1.01618	1.01672	1.01752	1.01774	1.01851	1.01887	1.0191
	524.168	0.999891	1.00002	1.00005	1.00026	1.00053	1.00119	1.00147	1.00189	1.00225	1.00282	1.00434	1.00798	1.00891	1.00939	1.00987	1.01077	1.01071	1.01093	1.0111	1.01168	1.01236	1.01279	1.01259	1.01217	1.01169	1.01109	1.01128	1.0111	1.01073	1.0111	1.0108	1.01078	1.01082	1.01109	1.01119	1.01124	1.01132	1.012	1.01288	1.01431	1.01488	1.01612	1.0166	1.01747	1.0177	1.01852	1.01882	1.019
	524.407	0.999894	1.00002	1.00001	1.00025	1.00054	1.00118	1.00147	1.00184	1.00218	1.00286	1.00429	1.00791	1.00884	1.00923	1.00988	1.0107	1.01059	1.01082	1.0111	1.01156	1.01224	1.01272	1.0125	1.01217	1.01166	1.01114	1.01127	1.01102	1.01073	1.01107	1.01081	1.01073	1.01069	1.0111	1.01104	1.01114	1.01134	1.01193	1.0128	1.01424	1.0149	1.01611	1.01658	1.01744	1.01778	1.01852	1.0189	1.01896
	524.646	0.999976	1.00003	1.00002	1.00027	1.00062	1.00119	1.00149	1.00179	1.00215	1.0029	1.00423	1.00783	1.0089	1.0092	1.01	1.01066	1.01053	1.0108	1.01117	1.01156	1.01218	1.01265	1.0125	1.01221	1.01168	1.01128	1.01118	1.01094	1.01085	1.01111	1.01083	1.01071	1.01064	1.01112	1.01094	1.01111	1.01143	1.01186	1.01282	1.01417	1.01501	1.0162	1.01669	1.01749	1.0179	1.01852	1.01901	1.01894
	524.885	1.00002	1.00003	1.00002	1.00029	1.00064	1.00116	1.00147	1.00179	1.00214	1.00294	1.00416	1.00783	1.009	1.00928	1.01006	1.01062	1.01055	1.01079	1.01122	1.01168	1.0122	1.01267	1.01255	1.01219	1.01171	1.01132	1.01106	1.01086	1.01091	1.01116	1.01082	1.01065	1.01066	1.01099	1.01089	1.01108	1.01142	1.01182	1.01282	1.01404	1.01504	1.01625	1.01681	1.0175	1.018	1.01846	1.019	1.01883
	525.124	1.00007	1.00003	0.999993	1.00034	1.0006	1.00109	1.00145	1.00187	1.00216	1.00296	1.00419	1.00793	1.00904	1.00934	1.01006	1.01063	1.01064	1.01077	1.01123	1.01182	1.0123	1.01274	1.01258	1.01212	1.01172	1.01127	1.01108	1.01089	1.01091	1.0112	1.01075	1.01061	1.01075	1.01088	1.01089	1.01106	1.0113	1.01187	1.01283	1.01396	1.01502	1.01615	1.01682	1.01741	1.01808	1.01841	1.0189	1.01877
	525.363	1.00008	1.00001	1	1.00042	1.00059	1.00108	1.00148	1.00191	1.00221	1.00293	1.00428	1.00803	1.00906	1.00933	1.01005	1.01066	1.01071	1.01076	1.0112	1.01187	1.01246	1.01274	1.01255	1.01201	1.01173	1.01123	1.01115	1.01096	1.01091	1.01121	1.01066	1.01063	1.0108	1.01094	1.01095	1.01102	1.0111	1.01191	1.01287	1.014	1.01499	1.01605	1.01674	1.01733	1.01816	1.01841	1.01885	1.01884
	525.603	1.00001	0.99999	1.00004	1.00041	1.00058	1.00109	1.00152	1.00184	1.0022	1.00292	1.00431	1.00807	1.00902	1.00928	1.01002	1.01063	1.01069	1.01075	1.0111	1.0118	1.01256	1.01271	1.01247	1.01197	1.01174	1.01119	1.01111	1.01091	1.01081	1.01117	1.01061	1.01065	1.01075	1.01102	1.01101	1.01094	1.01092	1.01179	1.01279	1.01406	1.01493	1.0161	1.01664	1.01737	1.01817	1.01838	1.01887	1.0189
	525.842	0.999989	1	1.00005	1.00034	1.00058	1.00103	1.00153	1.00175	1.00218	1.00295	1.00424	1.00811	1.00893	1.00929	1.00995	1.01058	1.01066	1.01077	1.01104	1.01176	1.01258	1.01274	1.0124	1.01202	1.01177	1.01116	1.011	1.0108	1.01074	1.01113	1.01063	1.01065	1.01067	1.01101	1.01099	1.01083	1.01082	1.01161	1.01263	1.01412	1.01494	1.01621	1.01659	1.01748	1.01815	1.01835	1.01891	1.01889
	526.081	1.00011	1.00003	1.00004	1.00029	1.00059	1.00097	1.0015	1.00173	1.00221	1.00296	1.0042	1.00818	1.00884	1.00934	1.00989	1.01056	1.01069	1.01086	1.01107	1.01177	1.01255	1.01275	1.01237	1.012	1.01173	1.01115	1.01098	1.01079	1.01081	1.0111	1.01065	1.01065	1.01064	1.01096	1.0109	1.01073	1.01077	1.01156	1.01254	1.0142	1.01504	1.01621	1.01658	1.01763	1.01815	1.01838	1.01888	1.0189
	526.32	1.00016	1.00002	1.00005	1.0003	1.00059	1.001	1.00143	1.00174	1.00221	1.00291	1.00423	1.00814	1.00881	1.0093	1.00989	1.01053	1.01065	1.01093	1.01113	1.01181	1.01247	1.0127	1.01232	1.01185	1.01158	1.01118	1.01101	1.01082	1.01088	1.01105	1.01066	1.01064	1.01063	1.01092	1.01078	1.01069	1.01078	1.01159	1.0125	1.01423	1.01512	1.01606	1.01659	1.01773	1.01811	1.01847	1.01879	1.01891
	526.559	1.00014	1.00001	1.0001	1.00036	1.0006	1.0011	1.0014	1.00177	1.0022	1.00289	1.00435	1.00801	1.00885	1.00925	1.00995	1.01053	1.0106	1.01095	1.01124	1.01191	1.01244	1.0127	1.01234	1.01174	1.01156	1.01125	1.01111	1.01093	1.01094	1.01106	1.01073	1.01066	1.01068	1.01088	1.01073	1.01074	1.01092	1.01165	1.01249	1.01418	1.01511	1.01596	1.0167	1.01774	1.01809	1.01858	1.01885	1.0189
	526.798	1.00022	1.00005	1.0002	1.00044	1.00064	1.00119	1.00149	1.00181	1.00229	1.00296	1.00455	1.00801	1.00896	1.00933	1.01004	1.01066	1.01069	1.01097	1.01143	1.01208	1.01255	1.01281	1.01248	1.0118	1.01172	1.01137	1.01124	1.01112	1.01108	1.01117	1.01085	1.01074	1.01083	1.01091	1.01073	1.01083	1.01114	1.01176	1.01257	1.01417	1.01513	1.01607	1.01695	1.01775	1.0182	1.01871	1.01905	1.01893
	527.037	1.00035	1.00011	1.00028	1.00049	1.0007	1.00123	1.00162	1.00184	1.0024	1.00308	1.00467	1.00815	1.00907	1.00944	1.01011	1.01078	1.01079	1.01095	1.01159	1.01223	1.01272	1.01284	1.01259	1.01192	1.01182	1.01145	1.01131	1.01124	1.01121	1.01131	1.01093	1.01079	1.01095	1.01099	1.01074	1.0109	1.01126	1.01191	1.01274	1.01423	1.01523	1.01626	1.01716	1.0178	1.0183	1.01878	1.01912	1.01896
	527.276	1.00033	1.00015	1.00028	1.00047	1.00074	1.00119	1.00169	1.00181	1.00243	1.00317	1.00461	1.00824	1.00906	1.00944	1.01009	1.01074	1.01079	1.01093	1.01163	1.01233	1.01287	1.01276	1.01252	1.01199	1.01177	1.01143	1.01123	1.01122	1.01126	1.0114	1.01098	1.01076	1.01095	1.01105	1.01074	1.01089	1.01123	1.012	1.01284	1.01424	1.01528	1.01633	1.01721	1.01783	1.0183	1.01869	1.019	1.01891
	527.516	1.00021	1.00014	1.00021	1.00041	1.00075	1.00107	1.00166	1.00178	1.00236	1.00319	1.00449	1.00818	1.00896	1.00937	1.01002	1.01064	1.01076	1.01096	1.01158	1.01243	1.01292	1.01271	1.01242	1.01197	1.01175	1.0114	1.01115	1.01119	1.01126	1.01148	1.01104	1.01077	1.01084	1.01108	1.01072	1.01083	1.01116	1.01197	1.01282	1.01419	1.01526	1.01633	1.01714	1.01781	1.01827	1.0185	1.01886	1.0188
	527.755	1.00015	1.00009	1.00014	1.00036	1.00072	1.001	1.00159	1.00178	1.00229	1.00315	1.00447	1.00808	1.0089	1.00937	1.01004	1.0106	1.01076	1.01106	1.01161	1.01252	1.01292	1.01276	1.01248	1.01196	1.0118	1.01142	1.01118	1.01121	1.01127	1.01158	1.01108	1.01081	1.01073	1.01108	1.01077	1.01083	1.01109	1.0119	1.01279	1.01422	1.01522	1.01629	1.0171	1.01779	1.01824	1.01838	1.0188	1.01867
	527.994	1.00015	1.00006	1.00011	1.00035	1.00066	1.00103	1.00159	1.00183	1.00234	1.00314	1.00457	1.00813	1.00898	1.00946	1.01011	1.01065	1.01079	1.01123	1.01171	1.01251	1.01295	1.01285	1.01262	1.01206	1.0118	1.01146	1.01127	1.01126	1.0113	1.01161	1.01111	1.01084	1.01074	1.01107	1.0109	1.0109	1.0111	1.01192	1.01285	1.01437	1.01524	1.01628	1.01716	1.01785	1.01829	1.01838	1.01886	1.01857
	528.233	1.00017	1.00006	1.00013	1.00037	1.00065	1.00112	1.00165	1.00193	1.00247	1.00319	1.00472	1.00831	1.0091	1.00959	1.01012	1.01073	1.01082	1.01136	1.01177	1.01247	1.01306	1.01293	1.01273	1.01212	1.01178	1.01148	1.01136	1.01134	1.01137	1.01157	1.01115	1.01089	1.01085	1.01111	1.01101	1.01103	1.01128	1.01206	1.01296	1.01457	1.01535	1.01641	1.01727	1.01797	1.01847	1.01853	1.01899	1.01858
	528.472	1.00024	1.00007	1.00014	1.00042	1.00072	1.00121	1.00168	1.00198	1.00256	1.00323	1.00474	1.00844	1.00913	1.00968	1.01006	1.01079	1.01079	1.01137	1.01175	1.01252	1.01319	1.01298	1.01282	1.01211	1.01181	1.01154	1.01143	1.01136	1.01145	1.01155	1.01115	1.01093	1.0109	1.01116	1.01103	1.01113	1.01143	1.01216	1.01303	1.01462	1.01541	1.01659	1.01734	1.01804	1.01857	1.01867	1.019	1.0186
	528.711	1.00031	1.00009	1.00013	1.00045	1.00078	1.00127	1.00162	1.00195	1.00255	1.00323	1.00463	1.00848	1.00911	1.00968	1.01001	1.0108	1.01077	1.01135	1.0118	1.01263	1.01329	1.01301	1.01285	1.01213	1.01187	1.01162	1.0115	1.01134	1.01143	1.01158	1.01118	1.01096	1.01087	1.01114	1.01101	1.01113	1.01141	1.01212	1.01303	1.01453	1.01536	1.01663	1.01738	1.0181	1.01849	1.01861	1.01888	1.01855
	528.95	1.00028	1.0001	1.00012	1.00046	1.00078	1.00125	1.00155	1.00193	1.00248	1.00318	1.00458	1.00849	1.00916	1.00964	1.0101	1.01081	1.01085	1.01144	1.01196	1.0127	1.01334	1.013	1.01278	1.0122	1.01191	1.01164	1.0116	1.01137	1.01138	1.01163	1.01123	1.01104	1.01087	1.01113	1.01101	1.01109	1.01139	1.01209	1.013	1.01447	1.01532	1.01656	1.01735	1.01815	1.01836	1.01843	1.01874	1.01845
	529.189	1.00012	1.00008	1.0001	1.00047	1.00074	1.0012	1.00155	1.00194	1.00239	1.00312	1.00467	1.00842	1.00921	1.00956	1.01022	1.01085	1.01087	1.01155	1.01205	1.01268	1.01333	1.01293	1.01259	1.0122	1.0119	1.01152	1.01163	1.01141	1.0114	1.01164	1.01119	1.01106	1.01082	1.01115	1.01095	1.01103	1.01141	1.01211	1.01297	1.01448	1.01529	1.01648	1.01724	1.01807	1.01821	1.01822	1.0186	1.01835
	529.429	0.999946	1.00002	1.00005	1.00044	1.00067	1.00114	1.00162	1.00192	1.0023	1.0031	1.00478	1.00829	1.0092	1.00944	1.01018	1.01085	1.01081	1.01155	1.01202	1.01265	1.01323	1.01283	1.01237	1.01211	1.01189	1.01135	1.01156	1.0114	1.01145	1.01161	1.01108	1.01093	1.01063	1.01111	1.01083	1.01091	1.01138	1.0121	1.01294	1.01446	1.01524	1.01644	1.01715	1.01788	1.01809	1.01807	1.01846	1.0183
	529.668	0.999884	0.999967	1	1.00036	1.00062	1.00106	1.00167	1.00185	1.00219	1.0031	1.00476	1.00816	1.00912	1.00928	1.01001	1.01075	1.01075	1.01141	1.01198	1.01268	1.01305	1.01276	1.01228	1.01202	1.01194	1.01126	1.01146	1.01136	1.01142	1.01158	1.01103	1.0108	1.01046	1.011	1.01071	1.01075	1.01133	1.01198	1.01287	1.0144	1.01516	1.01643	1.01715	1.01771	1.01802	1.01804	1.01834	1.01827
	529.907	0.999915	0.999944	0.999993	1.00029	1.00058	1.00096	1.00167	1.00179	1.00212	1.00308	1.00464	1.00803	1.00896	1.00914	1.00987	1.01066	1.01065	1.01127	1.01195	1.01269	1.01287	1.01268	1.01231	1.01194	1.01196	1.01123	1.01136	1.01132	1.01129	1.01151	1.01099	1.01072	1.01042	1.01092	1.01064	1.01066	1.01129	1.0118	1.01281	1.01437	1.0151	1.01639	1.01713	1.01759	1.01796	1.018	1.01824	1.01813
	530.146	0.999976	0.999942	1.00002	1.00025	1.00056	1.0009	1.00161	1.00178	1.00215	1.00311	1.0046	1.00799	1.00881	1.00912	1.00989	1.01069	1.01057	1.01121	1.01192	1.01265	1.01277	1.01259	1.01231	1.01189	1.01185	1.01124	1.01129	1.01134	1.01126	1.01146	1.01094	1.01071	1.01052	1.01091	1.01065	1.01073	1.01129	1.01171	1.01285	1.01436	1.01511	1.01634	1.01704	1.01751	1.01783	1.01785	1.01811	1.0179
	530.385	0.999971	0.999964	1.00006	1.00026	1.00057	1.00087	1.00149	1.00177	1.00222	1.00309	1.00465	1.00809	1.00869	1.00917	1.00995	1.01068	1.01056	1.01118	1.01192	1.01259	1.01271	1.01248	1.01223	1.01187	1.01166	1.01125	1.01126	1.01138	1.01134	1.01151	1.01095	1.01078	1.01063	1.01086	1.01075	1.01084	1.0113	1.01179	1.01295	1.01424	1.01515	1.01631	1.01689	1.01739	1.01766	1.01765	1.01793	1.01775
	530.624	0.999929	0.999978	1.00006	1.00026	1.00057	1.00088	1.0014	1.00174	1.00222	1.00301	1.00462	1.00814	1.0086	1.0092	1.00989	1.01052	1.01054	1.01114	1.01192	1.01255	1.01265	1.01235	1.01217	1.01185	1.01155	1.0113	1.01125	1.01136	1.0114	1.0116	1.01094	1.0108	1.01065	1.01074	1.01083	1.01089	1.01132	1.01197	1.01302	1.01414	1.01516	1.01625	1.01676	1.01722	1.01748	1.01755	1.01772	1.01767
[truncated: 709 more rows]
[truncated: 24 more columns]

## Sheet: Fig. 2e
Fig. 2e
[truncated: 106 more rows]

## Sheet: Fig. 2f
Fig. 2f
[truncated: 106 more rows]

## Sheet: Fig. 3a
Fig. 3a
[truncated: 1,677 more rows]

## Sheet: Fig. 4b
Fig. 4b
								Model calculation
[truncated: 131 more rows]

## Sheet: Fig. 4c_TopPanel
Fig. 4c_TopPanel
[truncated: 2,095 more rows]

## Sheet: Fig. 4c_BottomPanel
Fig. 4c_BottomPanel
[truncated: 8,368 more rows]

[truncated: 1 more sheets: Fig. 4d]
